# Supplementary material for: Novel, non-symbiotic isolates of Neorhizobium from a dryland agricultural soil
Source: PeerJ. 2018 May 16;6:e4776. doi: 10.7717/peerj.4776 (PMC5960266; doi:10.7717/peerj.4776)
Supplement: Supplemental Information 2 — Dataset used to derive phylogenetic tree in Fig. 2B. [file peerj-06-4776-s008.txt]

>Agro2437
CGTGACCCGCTCCTGATGGCGCTCGGCATGGACGGCGAAGAAATCCTGTCGACCTTCTATACCAAGGCTACCTACGAGCGCGCCGGTGACGGCTGGCGTATCCCGTTCCAGCCTGACGCGCTGAAGAATGCCAAGGTCATCACCGACATGATCGACGCCGACACCGGCGAAGTTGTTGTCGAGGGTGGCAAGAAGCTGACCCCGCGCCTTATCCGCCAGCTCGTCGACAAGGGCCTGAAGGCGCTTAAGGCGACTGACGAAGACCTCTACGGAAACTTCCTGGCCGAAGACATCGTCAACTACGAGACGGGTGAAATCTATCTCGAAGCTGGCGACGAAATCGACGAGAAGACGCT
>R_alka01393
GGTATCGCGCTGCTGATGGCGCTTGGAATGGATGGCGAAGACATTCTGTCGACCTTCTATTCGAAGTCCAACTACGAGCGCGATGGCGACGGCTGGCGGATTCCGTTCCAGCCGGAGACCTTGAAGGGCGCCAAGACTCTTTCAGACATGATCGACGCCGACACCGGCGAAGTGGTGGTCGAGTCCGGCAAGAAGCTGACCCCGCGTCTGCTCCGGCAGCTGTCCGAGAAGGGCCTCAAGGCACTCAAGGCAACCAACGACGATCTCTACGGCAACTATCTCGCCGAAGATGTCGTCAACACGGAAACCGGTGAGATTTATCTCGAGGCCGGCGACGAGATCGACGAGAAGACCCT
>R_gale540
CGTGACCCGCTGCTGATGGCGCTTGGCATGGACGGCGAAGAAATCCTGTCGACCTTCTATACGAAGTCGTCCTATCAGCGCGACGGCGATGGCTGGCGGATTCCGTTCCAGCCGGAAACTCTGAAGGGTGCCAAGACCCTTTCCGACATGATTGACGCCGATACCGGCGAAGTGGTTGTCGAATCCGGCAAAAAGCTCACGCCGCGCCTTCTCCGTCAGCTGACGGACAAGGGCCTGAAGGCGTTGAAGGCAACCAATGACGACATCTACGGCAACTATCTTGCCGAAGACATCGTCAACGCGGCAACCGGCGAGATCTACCTCGAAGCCGGCGACGAGATCGACGAAAAGACCCT
>R_huau18254
GGTATCTCGCTGCTGATGGCGCTCGGGATGGACGGCGAAGACATTCTGTCGACCTTCTATTCCAAGTCCAACTACGAGCGCGATGGCGATGGCTGGCGGATTCCGTTCCAGCCGGAAACCCTCAAGGGTGCCAAGACCCTTTCCGACATGATCGACGCCGACACCGGCGAAGTGGTCGTCGAGTCGGGCAAGAAGCTGACCCCACGTCTGCTTCGGCAGCTGTCGGACAAGGGCCTCAAGGCGCTCAAGGCAACCAATGACGATCTCTACGGCAACTATCTCGCCGAAGACATCGTCAACATGGAAACCGGTGAGATTTATCTCGAAGCCGGCGACGAGATCGACGAGAAGACCCT
>T11_12
GTGACCTCGCTGCTGATGGCGCTCGGCATGGACGGCGAAGAAATCCTGTCGACCTTCTATACGAAGTCGTCCTATCAGCGCGACGGCGACGGCTGGCGGATTCCGTTCCAGCCGGAAACCCTGAAGGGTGCGAAGACCCTTTCCGACATGATCGACGCCGATACCGGCGAAGTGGTTGTCGAATCCGGCAAGAAGCTCAACCCGCGTCTTCTCCGTCAGCTGACGGAGAAGGGCTTGAAGGCCTTGAAGGCGACCAATGACGACATCTACGGCAACTATCTTGCCGAAGACATCGTCAACGCGGCAACCGGCGAGATCTATCTCGAAGCCGGCGACGAAATCGACGAAAAGACCCT
>T13_2
GTGACCTCGCTGCTGATGGCGCTCGGCATGGACGGCGAAGAAATCCTGTCGACCTTCTATACGAAGTCGTCCTATCAGCGCGACGGCGAAGGCTGGCGGATTCCGTTCCAGCCGGAAACCCTGAAGGGTGCGAAGACCCTTTCCGACATGATCGACGCCGATACCGGCGAAGTGGTTGTCGAATCCGGCAAGAAGCTCAACCCGCGTCTTCTCCGTCAGCTGACGGAGAAGGGCTTGAAGGCGTTGAAGGCAACCAATGACGACATCTACGGCAACTATCTTGCCGAAGACATCGTCAACGCGGCAACCGGCGAGATCTACCTCGAAGCCGGCGACGAAATCGACGAAAAGACCCT
>T16_9
GTGACCTCGCTGCTGATGGCGCTCGGCATGGACGGCGAAGAAATCCTGCCCACCTACAATACGAAGTCGTCCTATCAGCGCGACGGCGAAGGCTGCCGGATTCCGTTCCAGCCGGAAACCCTGAAGGGTGCGAAGACCCTTTCCGACATGATCGACGCCGATACCGGCGAAGTGGTTGTCGAATCCGGCAAGAAGCTCAACCCGCGTCTTCTCCGTCAGCTGACGGAGAAGGGCTTGAAGGCGTTGAAGGCAACCAATGACGACATCTACGGCAACTATCTTGCCGAAGACATCGTCAACGCGGCAACCGGCGAGATCTACCTCGAAGCCGGCGACGAAATCGACGAAAAGACCCT
>T20_10
GTGACCTCGCTGCTGATGGCACTCGGCATGGACGGCGAAGAAATCCTGTCGACCTTCTATACGAAGTCGTCCTATCAGCGCGACGGCGACGGCTGGCGGATTCCGTTCCAGCCGGAAACCCTGAAGGGTGCGAAGACCCTTTCCGACATGATCGACGCCGATACCGGCGAAGTGGTTGTCGAATCCGGCAAGAAGCTCAACCCGCGTCTTCTCCGTCAGCTGACGGAGAAGGGCTTGAAGGCCTTGAAGGCGACCAATGACGACATCTACGGCAACTATCTTGCCGAAGACATCGTCAACGCGGCAACCGGCGAGATCTACCTCGAAGCCGGCGACGAAATCGACGAAAAGACCCT
>T21_15
GTGACCTCGCTGCTGATGGCGCTCGGCATGGACGGCGAAGAAATCCTGTCGACCTTCTACACGAAGTCGTCCTATCAGCGCGACGGCGACGGCTGGCGGATTCCGTTCCAGCCGGAAACCCTGAAGGGTGCGAAGACCCTTTCCGACATGATCGACGCCGATACCGGCGAAGTGGTTGTCGAATCCGGCAAGAAGCTCAACCCGCGTCTTCTCCGTCAGCTGACGGAGAAGGGCTTGAAGGCCTTGAAGGCGACCAATGACGACATCTACGGCAACTATCTTGCCGAAGACATCGTCAACGCGGCAACCGGCGAGATCTATCTCGAAGCCGGCGACGAAATCGACGAAAAGACCCT
>T22_47
GTGACCTCGCTGCTGATGGCGCTCGGCATGGACGGCGAAGAAATCCTGCCCaCCTTCTATACGAAGTCGTCCTATCAGCGCGACGGCGACGGCTCCCGGATTCCGTTCCAGCCGGAAACCCTGAAAGGTGCGAAGACCCTTTCCGACATGATCGACGCCGATACCGGCGAAGTGGTTGTCGAATCCGGCAAGAAGCTCAACCCGCGTCTTCTCCGTCAGCTGACGGAGAAGGGCTTGAAGGCGTTGAAGGCGACCAATGACGACATCTACGGCAACTATCTTGCCGAAGACATCGTCAACGCGGCAACCGGCGAGATCTACCTCGAAGCCGGCGACGAAATCGACGAAAAGACCCT
>T23_12
GTGACCTCGCTGCTGATGGCGCTCGGCATGGACGGCGAAGAAATCCTGTCGACCTTCTATACGAAGTCGTCCTACCAGCGCGACGGCGAAGGCTGGCGGATTCCGTTCCAGCCGGAAACCCTGAAGGGTGCGAAGACCCTTTCCGACATGATCGACGCCGATACCGGCGAAGTGGTTGTCGAATCCGGCAAGAAGCTCAACCCGCGTCTTCTCCGTCAGCTGACGGAGAAGGGCTTGAAGGCCTTGAAGGCGACCAATGACGACATCTACGGCAACTATCTTGCCGAAGACATCGTCAACGCGGCAACCGGCGAGATCTACCTCGAAGCCGGCGACGAAATCGACGAAAAGACCCT
>T24_19
GTGACCTCGCTGCTGATGGCGCTCGGCATGGACGGCGAAGAAATCCTGTCGATCTTCACTACGAAGTCGTCCTATCAGCGCGACGGCGACGGCTGGCGGATTCCGTTCCAGCCGGAAACCCTGAAGGGTGCGAAGACCCTTTCCGACATGATCGACGCCGATACCGGCGAAGTGGTTGTCGAATCCGGCAAGAAGCTCAACCCGCGTCTTCTCCGTCAGCTGACGGAGAAGGGCTTGAAGGCCTTGAAGGCGACCAATGACGACATCTACGGCAACTATCTTGCCGAAGACATCGTCAACGCGGCAACCGGCGAGATCTATCTCGAAGCCGGCGACGAAATCGACGAAAAGACCCT
>T25_13
GTGACCTCGCTGCTGATGGCGCTCGGCATGGACGGCGAAGAAATCCTGTCGACCTTCTACACGAAGTCGTCCTACCAGCGCGACGGCGAAGGCTGGCGGATTCCGTTCCAGCCGGAAACCCTGAAGGGTGCGAAGACCCTTTCCGACATGATCGACGCCGATACCGGCGAAGTGGTTGTCGAATCCGGCAAGAAGCTCAACCCGCGTCTTCTCCGTCAGCTGACGGAGAAGGGCTTGAAGGCCTTGAAGGCGACCAATGACGACATCTACGGCAATTATCTTGCCGAAGACATCGTCAACGCGGCAACCGGCGAGATCTACCTCGAAGCCGGCGACGAAATCGACGAAAAGACCCT
>T25_7
GTGACCTCGCTGCTGATGGCGCTTGGCATGGATGGCGAAGAAATCCTGTCGACCTTCTACACGAAGTCGTCCTACCAGCGCGACGGCGAAGGCTGGCGGATTCCGTTCCAGCCGGAAACCCTGAAGGGTGCGAAGACCCTTTCCGACATGATCGACGCCGATACCGGCGAAGTGGTTGTCGAATCCGGCAAGAAGCTCAACCCGCGTCTTCTCCGCCAGCTGACGGAGAAGGGCTTGAAGGCCTTGAAGGCGACCAATGACGACATCTACGGCAACTATCTTGCCGAAGACATCGTCAACGCGGCAACCGGCGAGATCTACCTCGAAGCCGGCGACGAAATCGACGAAAAGACCCT
>T4_1
GTGACCTCGCTGCTGATGGCGCTCGGCATGGACGGCGAAGAAATCCTGTCGACCTTCTATACGAAGTCGTCCTACCAGCGCGACGGCGAAGGCTGGCGGATTCCGTTCCAGCCGGAAACCCTGAAGGGTGCAAAAACCCTTTCCGACATGATCGACGCCGATACCGGCGAAGTGGTTGTCGAATCCGGCAAGAAGCTCACCCCGCGTCTTCTCCGTCAGCTGACGGACAAGGGCCTCAAGGCCCTGAAGGCCACCAATGACGACATCTACGGTAACTATCTTGCCGAAGACATCGTCAACGCGGCGACCGGCGAAATCTACCTCGAAGCCGGCGACGAGATCGACGAAAAGACCCT
>T4_8
GTGACCTCGCTTCTGATGGCGCTTGGCATGGACGGCGAAGAAATCCTGTCGACCTTCTATACGAAGTCGTCCTACCAGCGCGACGGCGAAGGCTGGCGGATTCCGTTCCAGCCGGAAACCCTGAAGGGTGCAAAAACCCTTTCCGACATGATCGACGCCGATACCGGCGAAGTGGTTGTCGAATCCGGCAAGAAGCTCACCCCGCGTCTTCTCCGTCAGCTGACGGACAAGGGCCTCAAGGCCCTGAAGGCCACCAATGACGACATCTACGGTAACTATCTTGCCGAAGACATCGTCAACGCGGCGACCGGCGAAATCTACCTCGAAGCCGGCGACGAGATCGACGAAAAGACCCT
>T5_2
GTGACCTCGCTGCTGATGGCGCTCGGCATGGACGGCGAAGAAATCCTGTCGACCTTCTATACGAAGTCGTCCTATCAGCGCGACGGCGAAGGCTGGCGGATTCCGTTCCAGCCGGAAACCCTGAAAGGTGCGAAGACCCTTTCCGATATGATCGACGCCGATACCGGCGAAGTGGTTGTCGAATCCGGCAAGAAGCTCAACCCGCGTCTTCTCCGTCAGCTGACGGAGAAGGGCTTGAAGGCGTTGAAGGCGACCAATGACGACATCTACGGCAACTATCTTGCCGAAGACATCGTTAACGCGGCAACCGGCGAGATCTACCTCGAAGCCGGCGACGAAATCGACGAAAAGACCCT
>T5_26
GTGACCTCGCTCTTGATGGCGCTCGGCATGGACGGCGAAGAAATCCTGTCGACCTTCTATACGAAGTCGTCCTATCAGCGCGACGGCGACGGCTGGCGGATTCCGTTCCAGCCGGAAACCCTGAAGGGTGCGAAGACCCTTTCCGACATGATCGACGCCGATACCGGCGAAGTGGTTGTCGAATCCGGCAAGAAGCTCAACCCGCGTCTTCTCCGTCAGCTGACGGAGAAGGGCTTGAAGGCCTTGAAGGCGACCAATGACGACATCTACGGCAACTATCTTGCCGAAGACATCGTCAACGCGGCAACCGGCGAGATCTACCTCGAAGCCGGCGACGAAATCGACGAAAAGACCCT
>T6_1
GTGACCTCGCTGCTGATGGCGCTCGGCATGGACGGCGAAGAAATCCTGTCGACCTTCTACACGAAGTCGTCCTACCGGCGCGACGGCGAAGGCTGGCGGATTCCGTTCCAGCCGGAAACCCTGAAGGGTGCGAAGACCCTTTCCGACATGATCGACGCCGATACCGGCGAAGTGGTTGTCGAATCCGGCAAGAAGCTCAACCCGCGTCTTCTCCGTCAGCTGACGGAGAAGGGCTTGAAGGCCTTGAAGGCGACCAATGACGACATCTACGGCAACTATCTTGCCGAAGACATCGTCAACGCGGCAACCGGCGAAATCTACCTCGAAGCCGGCGACGAAATCGACGAAAAGACCCT
>T6_21
GTGACCTCGCTGCTGATGGCGCTCGGCATGGACGGCGAAGAAATCCTGTCGACCTTCTATACGAAGTCGTCCTATCAGCGCGACGGCGACGGCTGGCGGATTCCGTTCCAGCCGGAAACCCTGAAAGGTGCGAAGACCCTTTCCGACATGATCGACGCCGATACCGGCGAAGTGGTTGTCGAATCCGGCAAGAAGCTCAACCCGCGTCTTCTCCGTCAGCTGACGGAGAAGGGCTTGAAGGCGTTGAAGGCGACCAATGACGACATCTACGGCAACTATCTTGCCGAAGACATCGTCAACGCGGCAACCGGCGAGATCTACCTCGAAGCCGGCGACGAAATCGACGAAAAGACCCT
>T6_25
GTGACCTCGCTGCTGATGGCGCTCGGCATGGACGGCGAAGAAATCCTGTCGACCTTCTATACGAAGTCGTCCTACCAGCGCGACGGCGAAGGCTGGCGGATTCCGTTCCAGCCGGAAACCCTGAAGGGTGCGAAGACCCTTTCCGACATGATCGACGCCGATACCGGCGAAGTGGTTGTCGAATCCGGCAAGAAGCTCAACCCGCGTCTTCTCCGTCAGCTGACGGAGAAGGGCTTGAAGGCCCTGAAGGCGACCAATGACGACATCTACGGCAACTATCTTGCCGAAGACATCGTCAACGCGGCAACCGGCGAGATCTACCTCGAAGCCGGCGACGAAATCGACGAAAAGACCCT
>T7_11
GTGACCTCGCTGCTGATGGCGCTCGGCATGGACGGCGAAGAAATCCTGTCGACCTTCTATACGAAGTCGTCCTATCAGCGCGACGGCGACGGCTGGCGGATTCCGTTCCAGCCGGAAACCCTGAAGGGTGCGAAGACCCTTTCCGACATGATCGACGCCGATACCGGCGAAGTGGTTGTCGAATCTGGCAAGAAGCTCAACCCGCGTCTTCTCCGTCAGCTGACGGAGAAGGGCTTGAAGGCGTTGAAGGCGACCAATGACGACATCTACGGCAACTATCTTGCCGAAGACATCGTCAACGCGGCAACCGGCGAGATCTACCTCGAAGCCGGCGACGAAATCGACGAAAAGACCCT
>T7_12
GTGACCTCGCTGCTGATGGCGCTCGGCATGGACGGCGAAGAAATCCTGTCGACCTTCTATACGAAGTCGTCCTATCAGCGCGACGGCGACGGCTGGCGGATTCCGTTCCAGCCGGAAACCCTGAAAGGTGCGAAGACCCTTTCCGACATGATCGACGCCGATACCGGCGAAGTGGTTGTCGAATCCGGCAAGAAGCTCAACCCGCGTCTTCTCCGTCAGCTGACGGAGAAGGGCTTGAAGGCGTTGAAGGCGACCAATGACGACATCTACGGCAACTATCTTGCCGAAGACATCGTCAACGCGGAAACCGGCGAGATCTACCTCGAAGCCGGCGACGAAATCGACGAAAAGACCCT
>T7_7
GTGACCTCGCTGCTGATGGCGCTCGGCATGGACGGCGAAGAAATCCTGTCGACCTTCTACACGAAGTCGTCCTACCAGCGCGACGGCGAAGGCTGGCGGATTCCGTTCCAGCCGGAAACCCTGAAAGGTGCGAAGACCCTTTCCGATATGATCGACGCCGATACCGGCGAAGTGGTTGTCGAATCCGGCAAGAAGCTCAACCCGCGTCTTCTCCGTCAGCTGACGGAGAAGGGCTTGAAGGCGTTGAAGGCGACCAATGACGACATCTACGGCAACTATCTTGCCGAAGACATCGTCAACGCGGCAACCGGCGAGATCTACCTCGAAGCCGGCGACGAAATCGACGAAAAGACCCT
