# Supplementary material for: Novel, non-symbiotic isolates of Neorhizobium from a dryland agricultural soil
Source: PeerJ. 2018 May 16;6:e4776. doi: 10.7717/peerj.4776 (PMC5960266; doi:10.7717/peerj.4776)
Supplement: Supplemental Information 3 — Dataset used to derive phylogenetic tree in Fig. 3. [file peerj-06-4776-s009.txt]

>repABC_plasmid_HAMBI_1141
ATGGCCGGTAAACCGGTGGAAAGCCGCCAAGAGGGACAGATGGCGATAG-CAAACCGAGTAGAAGCAGTTGTTGGCTCGAAGGAAGATGCCGGCAGCAAAATCATGCGGCATGCCGGGCTTCTGTCCGGGCAATTGCAGCAGCTCAGAACTCGTATGTATCCCCCAAAATCGGAAAAGACCCTGCGACCCTTTCTGACCAACGAAGTGTCTAAGCTGACGTCCATACCCGATTCCACCCTGAAGCTCATGTCCACCGAAGGACGTGGACCGGTTCCCAGCAGGCTGGAAAATAACCATCGCGTCTACACGCTGGCCCAGATCAATGAGTTGCGTGAATTGTTCGCGATGCAGAAACCTGCTGACGCCTTGCGGTTCCTCCCTCGCCGTCGTGCCGGCGAGCACCTCCAGGTTCTGGCAATAGCCAACTTTAAAGGCGGCAGTGCGAAGACGACAACCTGCGTCCACCTTGCTCACTATCTAGCCCTTCACGGGTATCGCGTTCTCGCATTGGACCTGGACCCGCAAGCATCCTTATCTGCTCTGTTCGGTGCTCAGCCAGAAGTTGACGTTGGCTCGAATGAAACGATCTATGCCGCTTTGCGTTACGACGACGCCGAACGTCGTCCAATTCGCGATATAATTCGCAAGACGTATTTCGATGGCATCGACCTCATTCCTGGCAACCTCGAAGTCATGGAGTATGAGCACGAAACGCCACGAATCCTGGCGAACAAGTCCAGCTCTGGCGCAATCTTCTTCGAGCGACTGAAACTCGCACTTTCGGAAGTCGAGGCGGACTATGACGTCGTGCTTCTTGACACTCCGCCGTCGCTCGGCTTTCTGACGTTGAGCGCGATATACGCAGCGACCAGCATGATCATTACGGTCCACCCGGCCATGCTGGACGTCGCGTCAATGAGCCAGTTCCTTCTCATGATGGGGGATCTGATTAGTGTTCTGAACGAGAGCGGTGCTCAGTTGGACCAGGACTTCATTCGGTATCTGGTCACACGACACGACCCCAATGACGCGCCACAGTCGCAAGTCGT------------TGCGATGCTTCGGCACCTGTTCGGCTCCG-ATGTATTATTG---CCCACCGCCATCGAAAGTACCGCTGTTGAGGCAGCCGGCTTGGCGAAACGTTCGGTGTACGAGCTCGAATTGGGGCAGATCGGGCGCGATACTCACAAGCGTGCCCGCGAGGCGGTAGACGCTGTGAACGAGGCAATTGTTCGCCTCGTCAATGACAGTTGGGGGCGGA-------------CATGAGCAAATCCCCTCGCAAGTCGATTGTCGCCAGCTTCGGGTTGCTT----TCCGCGGAGCTGGAGAGTGATCAGGCCGCGGATCAACAGCAGC-CGTCGCAGGCTCCTGATCCGGTTCCCGGGAATCGTGTCGGTGCAGGTGTGATCGGTGCCGCTCACCGAG-CGATCGACGATATC-----------CGAACAGAGCGAGATCGCTTGAA----GGCTATCGTTGAGTCGGGTGGTGGTGCGGTTCGCGAGTTGGATCCGTCGCTCATCGACCCCTCCCCTTACCCGGATAGACTGCCGGACGATGACAC-------AACGAGCTTCGAGGCGTTCAAGCGGTCGATCGAGACTGAGGGGCAAAAAGTTCCCGTTCAAGTCCGCAAACACCCCTCTTCGCCAGGCCGCTACCAGATAGTCTACGGTCATCGAC-GCTGGCTCGCTGCCATGCAGCTCGACAGGCCTGTTCGCGCTCTCGAAGTCGAGATTTCTGACCTCGACCTCGTTCTTGCACAAGGCATCGAGAACGCCGGCCGCCAAGACCTCACCTGGATTGAGCGCGCGTTATTTGCATCGCGCATGGATGATGCGGGTATCAAGCCTCGGCACATTTAC-GCGGCGCTGTCGATCGAAGACGCGGAACTGGCACGGATGCGGAATGT----CTACAGGATCATTCCCACGGATATCATCGAAGCCATTGGGAGGGCTCCGAAGATCGGGCGGCCACGCTGGCTCGATCTTGCCAAGACAGTTGCGGGCAATGCGGGAACGCTTGATACCCTGCGCGCTGCGCTGG--ATAGAAAA------GGCGATGTTGAGACATCCGATCAAAGGTTTCAGCG------------TGCGTTGAACGCCATCAAGCCAGCATCGACGGA--------TCGTCGGGCGCCAAGT----------CCGATCACAGACAAGAGCGGAACAAAGCTCGGCGCTTTGTTGATGTCGTCGAAAGAGGTTCGAATTTCGGCCGAGGGCTCACTCGGGGTCGAGTTTTTGAAGTTTGTTGAGGCGGAGCTTCCAGCGCTCACGGAGCGCTTTGCCCGCCTGCGAGAAAACGAGAAACCCTGACAGCTGTCAGGGTTTGGAGGTGAAGAAAGGAA---GAACTGCAAAAGAAAAAGGCCCCCTAAACGTTGCCGTCGTGGAAGCCTCTCTCAATGTGTGACAACTAGAGAATCGCATTTCCCCGAATCCCAGTCAAGAGTCTTTGGCACCGTAATTTGGTGAGCAGGTTTCTTTTGCCTTTTTGAAGGTGAAGA-AAATGCAGATTGGTAGTGTGACGACGCCCTTCGGGCGGCGGCCGATGACGCTTGCC---CTAGTGAGGCGGCAAATCGAGGCGAGTTCGATCAAGCCAGGCAAGACGGCGGATAAATGGAAGGTGTTTCGGGATGCTTCCGAAGCAAGGGAGTTGCTTGGGCTGCAGGATCGCAGCCTAGCCGTTTTGGACGCGCTCCTGAGCTTCTATCCTGACAACGA----ATTGCGCCAAGATGCGCAACTCATCGTTTTTCCGTCCAACGCGCAACTAACACTTCGGGCGCACGGTATCGCCGGCGCTACGCTTCGCAGACATCTGGCCCTGCTCATTGAGGCAGGACTGATCGTGCGGAGGGACAGCGCGAACGGAAAGCGTTACGCCCGGAAGGACAAGGCCGGCGCGATCGATAGCGCATTCGGCTTTGACCTGTCACCGTTGCTCCTTCGAGTGGATGAGCTCGCCATGATGGCGCAGCAGGTCGTTGCCGATCGTTTTGCACTCCGGCGGGCGA---AAGAAAATTTGACGATATGCAGGCGCGACGTTCGAAAGCTCATTTCTGCCGCGATCGAGGAAGGTGCATCGGGCAACTGGGAAAACATCGAAGCGATGTATATCAGTCTCGTAAGCAGGATTCCGCGCTCTCCAACGCTTAGTGACGTGAATTCAATCCTGGATGAGATGGAGCTCCTGCAGCAGGAGATTATCAACATCCTGGAAATGCAGCAAAAAGACGAAAAAAATAGCACCAATGCTGCTCACAATGAGCGTCACATACAGAATTCAAAACCCGAATCTATCCATGAACTTGAACCTAGCTCTCGAAACGAGCAGGGCGCAAAGACAGTGGACGATTGTCGGCCGCAGCGTGAGCCGGTCCGGAAT------------------------------------------------------------TTTCCGCTTGGGATGGTGATGCGGGCTTGCCCCGAGATCGCGATGTATGGGCCTGGTGGTACGATCGGAAGTTGGCGCGAAATGATGGGTGCAGCGGTGGTCGTTCGGTCGATGCTGGGCGTCAGCCCCTCGGCCTATCAAGAGGCCTGCGAGGTGATGGGGCCAGAGAATGCGGCTGCGGCTATGGCTTGCATTCTTGAGCGGACTGGGCACATCAACTCGCCGGGGGGATATCTCCGAGACCTGACACGCAAGGCGGCACGGGGCGAATTTTCATTGGGGCCGGTTCTTATGGCGCTCCTGAGAGCTCATGGACAAGGCGATAGGGCGGTCGGCTAG-------------------
>repABC_HAMBI_1141_Sym_plasmid
----------------------GCAACCGAG---------TCTTGTCATCCAGGACGATCAAGAGCATCTTCCTTCAC---------TTTTGGCAACA---------GATGCGCAGGA--GCTGTCCTATCAGCTCCAACAGCATCAAGCGAAGATCTTTCCGCCTCTTTCCCAAAAGACGATGCGGTTCTTCTCTCCTGCCGAAGCCGCGGGCTTCATAGGCATCGGTGAAGGTTATCTCCGGCAAGTCGCTGCCGAAGGCCATGGCCCAAGTCCT------CTCGCCAACGGGCGCCGCCTCTACGGCGCGGATGATATGGACCGGATCCGCCGG--GTTCTTGATGAGAGAAACGG--GACTCC--GAAATATGTTCCGGCCCGGAAAAGCGCCGACAAGCTTCAAATCGTATCGGTCATGAACTTCAAGGGCGGCTCCGGGAAAACCACCACGGCTGCGCATCTGGCGCAATATCTGGCCCTGAGAGGCTACCGGGTCTTGGCCGTCGATCTCGATCCGCAGGCTTCTCTTTCCGCCTTGTTCGGCCATCAGCCGGAATTGGATGTCGGAGAAGCTGAGACGCTCTACGGGGCGATCCGTTATGAAGAT-CCG-----CGGCCGATCGCCGATATCGTGCGCGCCACTTATACGCCCAATCTGCATCTGATCCCCGGAAATCTCGAACTCATGGAGTTCGAACATGAGACGCCCAAGGCAATGGCATCCGGCACCG---CGGAGACGATGTTTTTCGCGCGGATAGGCGAGGCCCTGACCGAGATCGAAAGCCTCTACGATGTCGTGGTCGTCGATTGCCCGCCGCAGCTCGGGTTTCTGACGATGTCGGCGCTCTGCGCGGCCACCTCCGTGTTGATCACCGTGCACCCGCAAATGCTCGACGTCATGTCGATGTCCCAGTTCCTGACCATGACGAGCGAGCTCATGTCCGTGGTCGAAAGGGCGGGAGGCAGAACGAGTTACGATTGGATGCGCTATCTCGTCACGAGATTCGAACCCAATGACGGCCCGCAAAGCCAGATGACCGGCTTCATGCGTGCGAT-TTTCGGAAACCGCATGCTTCAGAACGCGATGCTGAAATCGACCGCCATCG------CCGATGCCGGGG---------TGACGAAACAGACGCTGTATGAAGTGGAACGATCGCTATTCGTGCGAGGCACGTACGATCGGGCCTGGGAGTCGCTCAATCTCGTCAATTCAGAGATCGAGGCCCATATCCGAGCCACATGGGGAAGGAAGTAGCTAGATGGCCAGAAAGAACCTCATCGAAA---TTTCCTCTTCCAGCGCAACGCGCCCCGAACCGGTCGCTCCGAGGGACAACCG----GCCTATTGCCGGTTTTGTGCCACAAGCCCGCAATTCCGCGCCT---------------------GTAGGCGG----GATTACCAGGACGCTTGGCAATATCACCGAAAAGGTCGAAC-GGGCGAACGATCTTGAGCGGCAGCTGGCCAAGGGTCAGATCGTCGT--------CGAGATCGATCCCGTCCTGATTGACGCTTCCTTCGTCGAGGATCGACTGGAGATAGACCCCGTTCAGCTGAATGAGCT-------GGTGGAGCAGATCCGCGAGC---ATGGTCAGCAGGTACCCATCCTTGTGCGGCCTCATCCGCAGGCAAAAGGCCGTTATCAGGTCGCCTACGGCCATCGCAGGCTGGCG-GCGGCGAAGAAACTCGGCCTCAGTGTGCGGGCGGTGGTCCGCGATCTCACGGATGACCAGCTGGTGGTCAGCCAAGGGCAGGAAAACAGTGCCCGGACGAATTTATCCTATATTGAGCGGGCTCTTTTTGCCTTGCGGCTCGAACA-ACGAGGTTTTACCCGCGATATTATCATGGCGGCGCTCGGAGTGGATAAGGCGGCACTCTCCAAGATGTTGATCGTGACGCGGCAGG----TGCCGATCGCCCTGGTTACAGCCATCGGTGCTGCGCCGGAGATCGGCCGCAGGCGCTGGCTGGAGTTGGGCGAGCGCCTTGAG---ACTGTGGA---GCCTGATGTCGTTCTGGCGCAGTTGTCCGCGGACAACTCGGGACAGCTGTCAAG-----CGACGAGCGCTTCCATCG------GGCTCTAGCCTTTGCCTCGAAAAGGCCGGCACTGACAACAGCCCCTGCTGCCAAGGCGCAAATTTCCGGAGTACCGGTCCAGTTCAAGAAGACCGCATCGAGCGCGACCTT-----TGTCTTCGACAA----------------CAAGGCGGCGCCTGGGTTCGACC------AATTCGTGCAGG-AGAGGCTCGTAACC--------CTCTTTGC------------------AGAATTCCAACA-------------------AAACAAAGGAGCGTAAACCGCAAAAGAAAAAGGCCCCC-AAGCGACAAAGTCGTGGAAGCCCTTCTCAGATCTTAGCAAATCAAGAATCGCATTTCCTCGAATCACTGTCAAGAGT-TTAGGCGCCGT--TTGGGCGAGTGGATTTCTTTTGCCTTAGCGAAAGTGAAGGCAGATGGAGAACAGGTATGTAACGACGCCCTTTGGGCGGCGGGCGATGTCGCTTGGCATGCTGGCAAGTCAGCAGCTCGCTGAGA---GGATTGAACCCGGAATTAGCCGTAACAAATGGAAACTGTTCAGGGCGGTCTGCGAAGCGAGACCATCACTGGGCGTGACCGATCGCGCGTTGACGGTGCTCGACGCGCTCCTGACCTTTTACCCGGACGACGAGCTCTGCGAGGCGAGAGGC----CTGGTGGTCTTTCCCTCAAACGCGCAGCTTTCCCTCCGAGCCCGCGGCATGACCGCTGCGACCCTCAGGCGACACCTTGCCGTTCTCATCGAGGCCGGCCTGATCCTGCGAAAGGATAGCCCCAACGGGAAACGTTATGCGCGTCGCAGCAGGGCCGGAGAGATCAATGAGGCGTTCGGCTTCAGCCTCGCTCCGCTTCTGGCGCGTGCTGTCGAGATCGAGAGCCTTGCCGCCCAGGTGATTGCCGAACG---GGAGCTGTTGCGGATTACCCGGGACCGGTTGACTGTCTGCCGTCGCGATGTCGCAAAGCTGATCACAGCGGCCACCCAAGACGGCGTCCCGGGTGACTGGGGGGCGATCCTGGATATCTTCCGAACGCTGGTCGCGCGGATTCCACGTGTCGCCACAGTCAAAAACCTTTCCCCCATTCTGGATGACATGGCGACCCTGCGCTCGAAGATCGTCAACCTTCTGGAAATGCGGTTAAAAACGGAAAAAATCGACGCCAGTGAGTCTCAAATTGAGCGCCACAAACAGAATTCCAATCTTAAATACAATTATGAATCTGAACCTCGCTTCGAGACGAAACGTGCCGTGCCGTCGTCGGATGATCCCGAACCGCTGAGTGAACTAGCCGGGGGCAAGCAAAACAGGCAAACGTCGACCCATACGGAGGTCGCAGCAGCCAAATCCCTGCAATCCTTCCCGCTTGGGCTCGTGCTGCAGTCCTGCCCGCAGATCGCGGACTATGGACCAGGCGGCAGGATCGACAACTGGCGCGACCTGATAGCTGCCGCTGTCGTTGTTCGAACGATGCTGGGGATCACGTCTTCGGCCTACGAAGAGGCGTGCACGGCGATGGGACGGGAAAATGCAGCGACTGTTCTTGCCTGCATTCTCGAGAGGGGAGAGCAGATCAATTCGGCGGGTGGCTATTTGCGCGATCTGACCCGACGAACCGAAAGAGGCGAGTTTGCGGTTGGTCCAATGCTGATGGCGCTTGCACGCGC-----------------AGGCGT---------------------------
>repABC_HAMBI_540_Sym_plasmid
----------------------GCAACCGAG---------TCTTGTTATCCAGGACGATCAAGAGCATCTTCCTTCAC---------TTCTGGCAACA---------GATGCGCAGGA--GCTGTCCTATCAGCTCCAACAGCATCAAGCGAAGATCTTTCCGCCTCTTTCCCAAAAGACGATGCGGGTCTTCTCTCCTGCCGAAGCCGCAGGCTTCATAGGCATTGGCGAAGGTTATCTCCGGCAGGTCGCTGCCGAAGGCCATGGCCCAAGTCCC------CTCGCCAATGGGCGTCGCCTTTATGGCGCGGATGATATGGACCGGATCCGCCGG--GTTCTTGATGAAAGAAACGG--CACCCC--GAAATATGTCCCGGCCCGCAAGGGCGCCGACAAGCTTCAAATCGTATCGGTCATGAACTTCAAGGGCGGTTCGGGGAAAACGACCACGGCTGCGCATCTGGCGCAATATCTGGCCCTGAGAGGCTACCGGGTGCTGGCCGTCGATCTCGATCCGCAGGCTTCTCTTTCCGCCTTGTTCGGCCATCAGCCGGAACTGGATGTCGGAGAAGCTGAGACGCTCTACGGTGCGATCCGTTATGAAGAT-CCG-----CGGCCGATCGCCGACATAGTGCGCGCCACTTATACGCCCAATCTACATCTGATCCCCGGAAATCTGGAACTCATGGAGTTCGAACATGAGACGCCCAAGGCAATGGCATCCGGCACGG---CGGAGACGATGTTCTTTGCCCGGATAGGCGAGGCCCTGACCGAGATCGAAAGCCTCTACGATGTGGTGGTCGTCGATTGCCCGCCGCAGCTCGGGTTTCTGACGATGTCGGCGCTCTGCGCGGCGACATCCGTGTTGATCACCGTGCACCCGCAAATGCTCGACGTCATGTCGATGTCCCAGTTCCTGACCATGACGAGCGAGCTCATGTCCGTGGTCGAAAGGGCCGGAGGCCGGACGAGTTACGATTGGATGCGCTATCTCGTCACGAGATTCGAACCCAATGACGGTCCGCAAAGCCAGATGACCGGCTTTATGCGTGCGAT-TTTCGGAAACCGCATGCTTCAAAACGCGATGCTGAAATCGACTGCCATCG------CCGATGCCGGGG---------TGACCAAGCAAACGCTGTACGAAGTGGAACGATCGCTATTCGTGCGAGGCACATACGATCGGGCCTGGGAGTCGCTCAATCTCGTCAATTCGGAGATCGAGGCTCATATCCGAGCCACATGGGGAAGGAAGTAACTAGATGGCCAGAAAGAACCTCATCGAAA---TTTCCTCTTCCAGCGCGACGCGCCCCGAACCGGTGGCTCCGAGGGACAACCG----GCCTATTGCCGGTTTTGTGCCACAAGCCCGCAATTCCGCGCCT---------------------GTGGGCGG----GATTACCAGGACGCTCGGCAATATCACCGAAAAGGTCGAAC-GGGCGAACGATCTTGAACGGCAGCTGGCCAAGGGTCAGATCGTCGT--------CGAGATCGATCCCGTCCTGATTGACGCTTCCTTCGTCGAGGATCGACTGGAGATCGACCCCGTTCGGCTGAACGAACT-------TGTGGAGCAGATCCGCGAAC---ATGGCCAGCAGGTGCCCATCCTTGTGCGGCCGCATCCGCAGGCAAAAGGCCGTTATCAGGTCGCCTACGGCCATCGCAGGCTGGCC-GCCACAAAGACACTCGGCCTCGGTGTGCGGGCAGTGGTCCGCGATCTCACGGATGACCAGCTGGTGGTCAGCCAGGGGCAGGAAAACAGCGCCCGGACGGATTTATCCTATATCGAGCGGGCTCTTTTCGCCCTGCGGCTCGAACA-ACGAGGTTTTACCCGCGATATTATCATGGCGGCGCTGGGGGTGGACAAGGCGGCGCTCTCCAAGATGCTGATCGTGACGCGGCAGG----TGCCTATCACCCTGATTACAGCCATCGGAGCTGCGCCGGAGATCGGTCGCAGGCGCTGGCTGGAGTTGGGCGAACGCCTTGAG---ACTGTGGA---GTCTGATGTCGTTCTGGCGCAGTTGTCCGCGGACAACTCCGGACAGCTGTCAAG-----CGACGAGCGCTTCCATCG------GGCTCTAGCCCTTGCCTCGAAAAGGCCGGCACAGACAACAGCCCCTGCAGCCAAGGTGCAGATTTCCGGAGTTCCGGTCCAGTTCAAGAAGACCGCATCGAGCGCAACCTT-----CGTCTTCGACAA----------------CAAGGCGGCGCCTGGGTTCGATC------AGTTCGTGCAGG-AGAGGCTCGAAAGC--------CTCTTTGC------------------AGAATTCCAACA-------------------AAACAAAGGAGCGTAAACCGCAAAAGAAAAAGGCCCCC-AAGCGACAAAGTCGTGGAAGCCCTTCTCAGATCTTAGCAAATCAAGAATCGCATTTCCTCGAATCACTGTCAAGAGT-TTAGGCGCCGT--TTGGGCGAGTGGATTTCTTTTGCCTTAGCGAAAGTGAAGGCAGATGGAGAACAGGTATGTAACGACGCCCTTTGGGCGGCGGGCGATGTCGCTTGGCATGCTGGCAAGTCAGCAGCTCGCCGAGA---AAATTGAACCCGGAACTAGCCGTAACAAATGGAAACTGTTCAGGGCGGTCTGCGAAGCAAGACCGCCGCTGGGCGTAACGGATCGTGCGTTGACGGTGCTCGACGCGCTGTTGACCTTCTACCCGGATGACGAGATTTCCGAGGCACGAGGC----CTGGTAGTCTTTCCTTCAAACGCACAGCTTTCCCTCCGAGCCCGCGGCATGACCGCCGCAACCCTCAGGCGGCACCTTGCCGTCCTCATCGAGGCCGGCCTGATCCTGCGAAAGGATAGCCCCAACGGCAAACGTTATGCGCGGCGCAGCAGGGCCGGAGAGATCAATGAAGCGTTCGGCTTCAGCTTGGCTCCGCTTCTGGCGCGTGCTGTCGAGATCGAGAGCCTTGCCGCCCAGGTGATTGCCGAGCG---TGAGTTGCTGCGGATTACCCGGGACCGGCTCACTGTCTGCCGCCGCGATGTCGCAAAACTGATCACGGCGGCCTCCCAAGACGGTGTCCCGGGTGACTGGGGGGCGATCCTGGATATCTTCCGAACGCTGGTGGCGCGGATTCCACGTGTCGCCACAGTCAAAAACCTTTCCCCCATCCTGGAAGACATGGCGACCTTGCGCTCGAAGATCATCAACCTTCTGGAAATGTGGATAAAAACAGAAAAAATCGACGCCAGTGAGTCTCAAATTGAGCGCCACAAACAGAATTCCAAACTTAAATACAATAATGAATCTGAACCTCGCCTCGAGATGAAACGTGCCGCGCCGTCGTCGGATGATCCCGAACCGCTGAGTGAACCGGTCGAAAGCAGGCAAAACAGGCAAATACCGACCCATACGGAGGCCTCAGCAGTCAAATCCATGCAATCCTTCCCGCTTGGGCTCGTGCTACAGTCCTGCCCGCAGATCGCCGACTACGGGCCAGGCGGCAGGATCGACAACTGGCGCGACCTGATGGCTGCCGCTGTCGTTGTTCGAACGATGCTGGGGATTACGTCCTCTGCCTACGAAGAGGCGTGCACGGCGATGGGACGAGAAAATGCGGCGACTGTCCTTGCCTGCATTCTCGAGAGGGGAGAGCAGATCAGTTCGGCGGGTGGCTATCTGCGCGATCTAACCCGACGAACCGAAAAAGGCGAGTTTGCTGTCGGTCCAATGTTGATGGCGCTTGCACGAGC-----------------GGGTGTTCGCCGTGGAAAACTGGCTGCTTAAGC
>repABC_T25_13
----------------------GCAGCCGAG---------TCTCGTTATCCAGGACGATCAAGAGCATCTTCCTTCAC---------TTCTGGCAACA---------GACGCCCAGGA--GCTGTCCTATCAGCTCCAGCAGCACCAGGCTAAAATCTTCCCACCCCTTTCTCAAAAGACGATGCGGTTCTTTTCCCCTGCCGAGGCCGCGGGCTTCATAGGCATCGGCGAAGGTTATCTGAGACAAGTCGCAGCCGAGGGCCACGGTCCGGATCCG------CTCGCCAATGGCCGGCGCCTTTATGGTGCGGAAGATATGGACCGGATCCGCCGG--GTTCTCGACGAACGCAACGG--TACCCC--GAAATACGTCCCGGCCCGCAAGGGCGCCGACAAGCTTCAGATCGTGTCGGTCATGAACTTCAAGGGTGGTTCGGGCAAGACGACCACCGCCGCGCACCTGGCGCAATATCTGGCCTTGAGGGGCTATCGCGTCCTGGCAGTCGATCTCGACCCGCAGGCTTCTCTTTCCGCCCTGTTCGGCCATCAGCCGGAACTGGACGTCGGAGAGGCTGAGACGCTCTATGGCGCAATCCGCTATGAAGAT-CCG-----CGGCCGATCGCCGATATCGTGCGCGCGACCTATACCCCCAACCTTCATCTGATCCCCGGCAATCTCGAGCTCATGGAATTCGAGCACGAAACCCCCAAGGCAATGGCATCCGGAACCG---CGGAGACCATGTTCTTCGCGCGGATCGGCGAGGCGTTGACCGAGATCGAAAGCCTCTACGATGTCGTGGTTGTCGATTGCCCGCCGCAGCTCGGGTTCCTTACGATGTCGGCGCTCTGCGCGGCCACGTCCGTGTTGATCACCGTACATCCGCAAATGCTCGACGTTATGTCGATGTCCCAGTTCCTGACCATGACGAGCGAGCTCATGTCCGTGGTCGAAAGGGCAGGGGGCCGGACGAGTTATGATTGGATGCGATACCTCGTCACCCGATTTGAACCCAATGACGGCCCGCAAAGCCAGATGACAGGCTTCATGCGCGCGAT-CTTCGGCAACCGCATGCTTCAGAATGCGATGCTGAAATCGACCGCCATCG------CCGATGCCGGCG---------TGACGAAGCAGACCCTCTATGAAGTGGAAAGGTCGCTGTTCGTCCGCGGCACCTACGATCGAGCCTGGGAGTCGCTCAATCTCGTGAATTCGGAGATCGAGGCCCATATCCGATCCACGTGGGGAAGGAAGTAATTAGATGGCACGAAAGAACCTCATCGAGA---TATCCTCTTCCACCTCGGCCCGCCCGGAACCGGTCGCGCCGAGAGACAACCG----CCCTATCGCCGGCTTCGTACCACAGGCCCGCAATCCGGCACCT---------------------GTTGGCGG----GATCACCAAAACGCTCGGCAACATCACCGAGAAGGTCGAAC-GGGCGAACGATCTTGAACGGCAGCTCGCCCAAGGCCAGATCGTCGT--------CGAGATCGATCCTGGCCTTATCGACGCGTCCTTCGTCGAAGACCGACTGGAGATCGACGCCGTTCAGCTGAACGAGCT-------GGTGGAGCAGATCCGTGAGC---ATGGTCAGCAGGTGCCCATCCTGGTGAGGCCGCACCCGCAGACGAAAAACCGCTATCAGGTCGCCTATGGCCATCGGCGGCTGGCT-GCGGTCAAGAAACTCGGCATCCGTGTACGGGCAGTTGTCCGAGAACTCACCGATGATCAGCTTGTGGTCAGCCAAGGGCAGGAAAACAGCGCCCGAACCAACCTGTCCTATATCGAGCGAGCGCTTTTCGCTTTGCGGCTCGAGCA-ACGGGGTTTTACCCGCGATATCATCATGGCGGCGCTGGGCGTGGACAAGGCCGCGCTGTCGAAGATGCTGATCGTGACGCGGCAGG----TGCCGATCACCTTGATCACAGCCATTGGCGCGGCACCGGAGATCGGCCGCAGACGCTGGCTGGAGCTGGGGGAGCGCCTTGAG---AGTGTGGA---ACCTGATCTGGTTCTGGCGGAGTTGTCCGCGGACAACTCGCGGCCGCTATCAAG-----CGACGAGCGGTTTCATCG------GGCGCTGGCGGTGGCTTCCAGAAGGCCGGTCGTAACCAAGGCCCCTGCTGCCAATTCGCAAATTTCCGGAGTTCCGGTCCAGTTCAAGAAGAACGCATCGAGCGCGACCTT-----TGTTTTCGATAA----------------CAAGGCTGCGCCCGGGTTCGATC------AATTCGTGCAGG-AGAGGCTCCAGGCC--------CTCTTTGC------------------AGAATTCCAACA-------------------GAATAAAGGAGCGTAAACCGCAAAAGAAAAAGGCCCCC-AAGCGACATAGTCGTGGAAGCCCTTCTCAGATCTTAGCAAATCTAGAATCGCATTTCCTCGAATCACTGTCAAGAGT-TTAGGCGCCGT--TTGGGCGTGCGGATTTCTTTTGCCTTAGCGAAAGTGAAGGCAGATGGAGAGTAGGTATGTGACGACGCCCTTTGGGCGGCGGGCGATGTCGCTTGGCATGTTGGTAAATCAGCAACTCGCCGAAA---CGATTGAACCCGGAATTACCCGTAACAAATGGAAACTGTTCAGAGCCGTCTGCGAGGCCCGGCCGTCGCTGGGCGTGACCGATCGTGCCCTGACGGTGCTTGACGCGCTCTTGACGTTCTACCCGGATGACGAGATTTCCAAGGCGAGGGGC----CTGGTCGTCTTCCCTTCGAACGCCCAGCTCTCTCTCCGCGCCCGTGGCATGACGGCTGCGACGCTCAGGCGGCATCTTGCCGTTCTCATCGATGCCGGTCTGATCCTGCGCAAGGACAGTCCGAACGGCAAACGTTACGCCCGTCGCAGCCGCGCTGGAGAGATCAACGAGGCGTTCGGCTTCAGCCTCGCACCGCTTCTGGCGCGTGCAGCCGAGATCGAGAGCATGGCCGCTCAGGTGGTCGCCGAACG---GGAACTGTTGCGAATTACCCGGGACCGGCTCACCGTCTGCCGGCGTGATGTCGCCAAGCTGATTGCCACAGCCTTCGACGAAGGCGTTCCCGGGGATTGGGGGACGATCCTCGACATGTTCCGAGCGCTGGTGGAGCGGATTCCGCGTGTCGCCACCGTCAAAACCATCTCTCCCATCTTGGAGGAGATGGAAATGTTGCGCTCGGAGATTATCAACCTGTTGGAAATTCGAGTAAAAACGCAAAAAATCGACGCCAGAGAGTCTCAGATTGAGCGCCACAAACAGAATTCTAATCTTAACTACAATTATGAATCTGAACCGCGCCAGGAGATTACGCGTGTCGCATCCTTGCCGGGCGATCCCCAACCGCGGAGTGAACCGGTCAGAGGCAG---AAGCAGGGAAAGGTCGCCCCACAACCGCGGCGTAGCCCCGAGATCTCTGCAATCCTTCCCGCTCGGGCTTGTGCTCCAGGCCTGCCCCCAGATCGCAGACTACGGGCCGTGCGGGAGGATCGACAACTGGCGCGACCTGATGGCGGCGGCGCTCGTTGTTCGTACCATGCTTGGGGTCAGCCCTACCGCCTATGAGGAGGCGTGTATGGCGATGGGCAAGGAAAATGCCGCGACCGTCATTGCCTGCATTCTCGAAAGGGGAGGGCACATCAACTCAGCTGGTGGTTATCTGCGCGATCTCACCCGCCGTACCGAAAGAAGCGAGTTCGCTGTCGGTCCGATGCTGATGGCCCTTGC--------------------------------------------------------
>repABC_T6_25
----------------------GCAGCTGAG---------TCCCGTTATTCAGGACGATCAAGAGCATCTTCCTTCCC---------TTCTGGCAACA---------GACGCGCTGGA--GCTGTCCTATCAACTCCAGCAGCACCAGGCCAAAATCTTCCCGCCTCTTTCCCAAAAGACGATGCGGCTCTTTTCGCCTGCCGAGGCTGCGGCTTTCATTGGCATCGGCGAGGGTTATCTCAGGCAGGTCGCAGCCGAGGGGCACGGCCCGGACCCG------CTTGCCAATGGCCGGCGCCTTTATGGTGCGGAAGATATGGATCGGATCCGCCGG--GTTCTCGACGAACGCAACGG--GACGCC--GAAATACGTCCCGGCCCGCAAGGGCGCCGACAAGCTTCAGATCGTGTCGGTGATGAACTTCAAGGGCGGCTCGGGCAAGACGACCACTGCCGCGCATCTGGCGCAATATCTGGCCTTGAGAGGCTACCGCGTCCTGGCGGTCGATCTCGACCCACAGGCTTCCCTTTCGGCCCTGTTCGGCCATCAGCCGGAACTCGACGTCGGCGAGGCAGAGACGCTCTACGGCGCGATCCGGTATGAAGAT-CCA-----CGGCCGATCGCCGATATCGTGCGCGCGACCTACACCCCCCATCTCCACCTGATCCCTGGCAATCTTGAGCTCATGGAGTTCGAGCACGAGACCCCGAAGGCAATGGCATCCGGAACTG---CGGAAACGATGTTCTTCGCCCGGATCGGCCAGGCGCTTACCGAGATCGAAAGCCTCTATGATGTCGTGGTCGTCGATTGCCCGCCGCAGCTCGGGTTCCTGACGATGTCGGCGCTCTGCGCGGCCACGTCGGTGTTAATCACCGTACATCCGCAAATGCTCGACGTTATGTCGATGTCCCAGTTCCTGACCATGACGAGCGAGCTTATGTCCGTGGTCGAAAGGGCGGGGGGGCGGACGAGTTACGACTGGATGCGGTACCTCGTCACCAGATTTGAACCCAATGACGGCCCGCAAAGCCAGATGACAGGCTTCATGCGCGCCAT-CTTTGGCAACCGCATGCTTCAGAATGCAATGCTGAAATCGACAGCCATCG------CCGATGCTGGGG---------TGACGAAGCAAACGCTCTACGAAGTGGAAAGGTCGCTGTTTGTCCGTGGCACCTACGATCGGGCATGGGAGTCGCTCAATCTGGTGAATGCAGAGATCGAGGCCCATATCCGATCCACGTGGAGAAGGAAGTAAGTAGATGGCACGAAAAAACCTCATCGAGA---TATCCTCGTCCACCTCGCTCCGCCCCGAGCCCACTGCCCTGAGGGACAATCG----CCCTATCGCAGGCTTTGTGCCTCAGGCCCGCAATCCGGCGCCT---------------------GTTGGCGG----AATCACTAAGACGCTCGGCAACATCACCGAGAAGGTCGAAC-GGGCGAACGATCTTGAACGGCAGCTGGCCCAAGGCCAGATTGTCGT--------CGAGCTCGATCCTGGCCTTATCGACGCGTCCTTCGTCGAAGATCGACTGGCGATCGACGCCGTTCAGTTGAACGAGCT-------AGTGGAGCAGATCCGCGAGC---ATGGCCAGCAGGTGCCAATCCTGGTGAGGCCCCACCCGCAGACGAAAGGCCGCTATCAGGTTGCCTACGGCCATCGTCGGCTGGCA-GCGGTCAAGAAACTTGGCATCCGTGTACGGGCAGTTGTCCGCGAACTCACCGATGATCAGCTGGTGGTCAGCCAAGGGCAGGAAAACAGCGCCCGAACCAACCTGTCCTATATCGAGCGGGCGCTTTTCGCTTTGCGGCTCGAGCA-ACGGGGGTTTACCCGCGATATTATCATGGCGGCGTTGGGTGTGGATAAGGCGGCGCTCTCCAAGATGCTGATCGTGACGCGGCAGG----TGCCGATCGCCCTGATCACGGTCATTGGCGCGGCACCGGAGATCGGCCGCAGGCGCTGGCTGGAATTGGGGGAGCGCCTCGAG---AGTGTAGA---ATCTGATATGGTTCTGGCAGAGTTGTCCGCGGACAACTCCCCGCCGCTATCAAG-----TGACGAGCGGTTTCATCG------GGCACTAGCGCTGGCCTACAAAAGGACGGCATTAACCAAGCATCCCGCCGTCAACGCGCAACTTTCCGGAGTTCCGGTTCAGTTCAAGAAGAACGCATCGAGCGCAACCTT-----TGTTTTCGATAA----------------CAAGGCCGCGCCGGGGTTTGACC------AATTCGTGCAGG-AGAGGCTCCAGGGC--------CTCTTTGC------------------TGAATTCCAACA-------------------GAATAAAGGAGCGTAAACCGCAAAAGAAAAAGGCCCCC-AAGCGACATGGTCGTGGAAGCCCTTCTCAGATCTTAGCAAATCCAGAATCGCATTTCCTCGAATCACTGTCAAGAGT-TTAGGCGCCGT--TTGGGCGTGCGGATTTCTTTTGCCTTAGCGAAAGTGAAGGCAGATGGAGAGTAGGTATGTGACGACGCCCTTCGGGCGGCGGGCGATGTCGCTTGGCATGTTGGTAAATCAGCAACTTGCCGAGA---CGATCGAACCCGGAATTATCCTTAACAAATGGAAACTGTTCAGAGCCGTCTGCGAGGCACGGCCGTCGCTGGGCGTGACCGATCGTGCCTTGACGGTGCTCGATGCGCTCTTGACCTTCTACCCGGAGGACGAGATTTCCGAGGCGAGGGGC----CTCGTCGTGTTCCCTTCGAACGCCCAGCTCTCTCTCCGCGCCCGTGGCATGACGGCTGCGACCCTCAGGCGACATCTTGCCATTCTCATCGGTGCCGGTCTGATCCTGCGCAAGGATAGCCCGAACGGGAAACGTTATGCACGTCGCAGCCGGGCTGGAGAGATCAACGAGGCGTTCGGCTTCAGCCTCGCACCGCTTCTGGCGCGTGCAGCCGAGATCGAAAGCCTGGCCGCGCAGGTGGTCGCCGATCG---GGAACTGCTGCGGATTGCCCGCGACCGGCTCACTGTCTGCCGGCGTGACGTCGCCAAGCTGATTGCCGCAGCCTTCGACGAAGGTGTTCCCGGGGATTGGGCGTCGATCCTCGACATGTTCCGAACGCTGGCGGGGCGGATTCCGCGTGTCGCTACCGTCAAAACCATCGCTCCCGTTCTGGAGGAGATGGAAATGTTGCGCTCCAAGATTATCAACATATTGGAAATTCGAGTAAAAACGCAAAAAATCGACCCCAGAGAGTCTCAGATTGAGCGCCACAAACAGAGTTCCAACCTTAAATACCATTATGAATCTGAACCGTGCCCGGAGAACACGTGTGTCGCCCCCTTCCCGGATGACCCCCAGCCGCTAAGTGGCCCCGTCGGAGGTAACCAAGCCAGGGAAAGAGCGTCCCGCAACGGCGGTTTAGCCGAAAGACCTCTGCAATCCTTCCCGCTCGGGCTCGTGCTCCAGGCCTGCCCGCAGATCGCAGACTACGGGCCGGGCGGGAGGATCGACAACTGGCGCGAACTGATGGAGGCGACGGGTGTTGTCCGTACCATGCTTGGGGTCAGTTCTACCGCCTATGACCAAGCGTGTATGGCGATGGGGAGGGAAAATGCCGCGACCGTCATTGCCTGCATTCTCGAGAGGGGAGGGCACATCAACTCTGCCGGCGGCTATCTGTGCGATCTCACCCGCCGTACCGAAAGAGGCGAGTTCGCTGTCGGTCCGATGCTGATGGCCCTTGCGCGAGC-----------------AGGCGTTCCCG----------------------
>repABC_T20_22
----------------------GCAGCCGAG---------TCTCGTTATCCAGGACGATCAAGAGCATCTTCCTTCCC---------TTCTGGCAACA---------GACGCGCAGGA--GCTGTCCTATCAACTCCAGCAGCACCAGGCCAAAATCTTCCCACCACTTTCTCAAAAGACGATGCGGGTCTTTTCGCCTGCCGAGGCAGCGGGCTTCATTGGCATCGGCGAGGGTTATCTCAGGCAGGTCGCAGCCGAGGGGCACGGCCCGGACCCG------CTTGCCAATGGCCGGCGCCTTTATGGTGCTGACGATATGGATCGGATCCGTCGG--GTTCTCGATGAACGCAACGG--GACGCC--GAAATACGTCCCGGCCCGCAAGGGCACCGACAAGCTTCAGATCGTGTCGGTGATGAACTTCAAGGGCGGCTCGGGCAAGACGACCACCGCCGCGCATCTGGCGCAATATCTGGCCTTGAGAGGCTACCGCGTTCTGGCCGTCGATCTCGACCCGCAGGCTTCTCTTTCGGCCCTGTTCGGCCACCAGCCGGAACTCGACGTCGGCGAGGCAGAGACGCTCTACGGCGCGATCCGCTATGAAGAT-CCG-----CGGCCGATTGCCGATATCGTGCGCGCGACCTATACCCCCCATCTCCACCTGATCCCTGGCAATCTTGAGCTCATGGAGTTCGAGCACGAGACCCCGAAGGCAATGGCATCCGGAACCG---CGGAGACAATGTTCTTCGCCCGGATCGGCGAGGCGCTGACCGAGATCGAAAGCCTCTACGATGTCGTGGTCGTCGATTGCCCGCCGCAGCTCGGATTCCTGACAATGTCGGCGCTGTGCGCTGCCACGTCCGTGTTGATCACCGTGCATCCGCAAATGCTCGACGTTATGTCGATGTCCCAGTTCCTGACCATGACCAGCGAGCTCATGTCCGTGGTCGAAAGGGCAGGGGGCCGGACGAGTTACGACTGGATGCGGTACCTCGTCACCAGATTTGAACCCAATGACGGCCCGCAAAGCCAGATGACGGGCTTCATGCGCGCCAT-CTTTGGCAACCGCATGCTTCAGAATGCGATGCTGAAATCGACCGCCATCG------CCGATGCCGGGG---------TGACGAAGCAAACGCTTTATGAAGTGGACAGGTCGCTGTTTGTCCGCGGCACCTACGATCGCGCCTGGGAATCGCTCAATCTCGTGAATGCGGAGATCGAAGCCCATATCCGATCCACGTGGGGAAGGAAGTAATTAGATGGCACGAAAAAACCTCATCGAAA---TATCCTCGTCCACCGCGGTGCGCCCCGAGCCCACTGCCCTGAGGGACAATCG----CCCGATCGCCGGCTTTGTGCCACAAGCCCGCAATCCCGCCCCC---------------------GTGGGCGG----GATCACCAAGACCCTCGGCAATATCACCGAGAAGGTCGAAC-GGGCGAACAACCTTGAACGGCAGCTGGCCCAGGGCCAGATGGTCGT--------CGAGATCGATCCTGGCCTTATCGATGCGTCCTTCATCGAAGACCGACTGGAAATCGACGCCGTTCAGCTGAACGAGTT-------GGTGGAGCAGATCCGCGAGC---ATGGCCAGCAGGTGCCCATCCTGGTGAGGCCCCACCCGCAGACGAAAGGCCGCTATCAGGTCGCCTACGGACATCGCCGGCTGGCG-GCGGTCAAGAAACTTGGTATCCGTGTACGGGCGGTTGTCCGCGAACTCACCGATGATCAGCTGGTGGTCAGCCAAGGGCAGGAAAACAGCGCCCGAACCAACCTCTCCTATATCGAGCGGGCGCTTTTCGCTTTGCGCCTCGAGCA-ACGGGGTTTTACCCGCGATGTCATCATGGCGGCGCTGGGTGTGGATAAGGCCGCGCTCTCCAAGATGCTGATCGTGACGCGGCAGG----TGCCGATCGCCTTGATCACCGCCATCGGCGTGGCACCGGAGATCGGCCGCAGACGCTGGCTGGAATTGGGTGAGCGCCTTGAG---AGCGTGGA---GCCTGATCTGATTCTGGCCGAGTTGTCCGCGGACAACTCCCGGCCGCTATCAAG-----TGACGAGCGGTTTCACCG------GGCGCTGGCGCTGGCCTCCAAAAGGCCGGCCGTAACCAAGGCTCCCGTCGTCAACCCGCAAATTTCCGGAGTTCCGGTCCAGTTCAAGAAGAGCGCATCGAGCGCAACCTT-----TGTTTTCGATAA----------------CAAGGCCGCGCCCGGGTTCGACC------AATTCGTGCAGG-AGAGGCTCCAGGGC--------CTCTTTGC------------------AGAATTCCAGCA-------------------GAATAAAGGAGCGTAAACCGCAAAAGAAAAAGGCCCCC-AAGCGACATGGTCGTGGAAGCCCTTCTCAGATCTTAGCAAATCAAGAATCGCATTTCCTCGAATCACTGTCAAGAGT-TTAGGCGCCGT--TTGGGCGTGCGGATTTCTTTTGCCTTAGCGAAAGTGAAGGCAGATGGAGAGTAGGTATGTGACGACGCCCTTTGGGCGGCGGGCGATGTCGCTTGGCATGTTGGTAAATCAGCAACTTGCCGAGA---CAATTGAACCCGGATTTACCCGTAACAAATGGAAACTGTTCAGAGCCGTCTGCGAAGCACGGCCGTTGCTGGGCGTGACCGATCGTGCCCTGACGGTGCTTGACGCGCTGTTGACCTTCTATCCGGATGACGAGATTACTGAGGCGAGGGGC----CTCGTCGTCTTCCCTTCCAACGCCCAGCTCTCCCTCCGCGCCCGTGGCATGACGGCTGCGACCCTCAGACGACATCTGGCCATTCTCGTCGAGGCCGGTCTCATCCTGCGCAAGGATAGCCCGAACGGGAAACGTTACGCCCGTCGCAGTAGGGCTGGAGAGATCCGCGAGGCGTTCGGCTTCAGCATCGCACCGCTTCTGGCACGTGCCACCGAGATCGAGAGCCTGGCCGCCCAGGTGGTTGCCGATCG---GGAACTGTTGCGGATTACCCGGGATCGGCTCACCGTCTGCCGGCGTGATGTCGCCAAGCTGATTGCCGCAGCCTTCGACGAAGCTGTTACCGGGGATTGGGGGACGATCCTCGACATGTTCCGCGCGCTGGTGGGGCGTATTCCGCGTGTCGCCAGCGTCAAAACCCTCGCTCCCATTCTGGAGGAGATGGAAATGTTGCGCTCGGAAATCATCAACCTCTTGGAAATCCGGGTAAAAACGCAAAAAATCGACGCCAGGGAGTCTCAGATTGAGCGCCACAAACAGAATTCTAATCTTAACTACAATTATGAATCTGAACCACACCCGGAGATGACGCGTGTCGCACCCTTGCCGGACCACTTCCAACCGCGGGGTGAGCCCATCGGAGGCAACCAAAGCCGGGAGAGAGCGCCCCATAACGGCGGCGTAGCCCAAAGATCTCTGCAATCCTTCCCACTGGGGCTCGTGCTCCAGGCCTGCCCGCAGATCGCGGACTACGGGCCAGGCGGGAGGATCGACAACTGGCGCGACCTAATGGCGGCGGCGGTCGTTGTCCGTACCATGCTGGGGGTCAGCCCTACCGCCTATGAGCAAGCGTGTGTGGCGATGGGGAGGGAAAATGCCGCAACCGTCATTGCCTGCATTCTCGAGAGGGGAGGGCACATCAACTCGGCCGGCGGCTATCTGTGCGATCTCACCCGCCGTACTGAAAGAGGCGACTTCGCTGTCGGCCCGATGCTGATGGCCCTTGCGCGGGC-----------------AGGCGTTC-------------------------
>repABC_T25_27
----------------------GCAGCCGAG---------TCTCGTTATCCAGGACGATCAAGAGCATCTTCCTTCCC---------TTCTGGCAACA---------GACGCGCAGGA--GCTGTCCTATCAGCTCCAGCAGCACCAGGCCAAAATCTTCCCACCCCTTTCTCAAAAGACGATGCGGGTCTTTTCCCCTGCCGAGGCAGCGGGTTTCATTGGCATCGGCGAGGGTTATCTCAGGCAGGTCGCAGCCGAGGGGCACGGCCCGGACCCC------CTTGCCAATGGCCGGCGCCTTTATGGTGCTGACGATATGGATCGGATCCGTCGG--GTTCTCGATGAACGCAACGG--GACGCC--GAAATACGTCCCGGCCCGCAAGGGCACCGACAAGCTTCAGATCGTGTCGGTGATGAACTTCAAGGGCGGCTCGGGCAAGACGACCACCGCCGCGCATCTGGCGCAATATCTGGCCTTGAGAGGCTACCGCGTTCTGGCCGTCGATCTCGACCCGCAGGCTTCTCTTTCGGCCCTGTTCGGCCATCAGCCGGAACTCGACGTCGGCGAGGCAGAGACGCTCTACGGCGCGATCCGCTATGAAGAT-CCG-----CGGCCGATTGCCGATATCGTGCGCGCCACCTATACCCCCCATCTCCACCTGATCCCTGGCAATCTTGAGCTCATGGAGTTCGAGCATGAGACCCCGAAGGCAATGGCATCCGGAACCG---CGGAGACAATGTTCTTCGCCCGGATCGGCGAGGCGCTGACCGAAATCGAAAGCCTCTACGATGTCGTGGTCGTCGATTGCCCGCCGCAGCTCGGGTTCCTGACAATGTCGGCGCTCTGCGCTGCCACGTCCGTGTTGATCACCGTGCATCCGCAAATGCTCGACGTTATGTCGATGTCGCAGTTCCTGACCATGACCAGCGAGCTCATGTCCGTGGTCGAAAGGGCAGGGGGCCGGACGAGTTACGACTGGATGCGGTATCTCGTCACCAGATTTGAACCCAATGACGGCCCGCAAAGCCAGATGACGGGCTTCATGCGCGCCAT-CTTTGGCAACCGCATGCTTCAGAATGCGATGCTGAAATCGACCGCCATCG------CCGATGCCGGGG---------TGACGAAGCAAACGCTTTATGAAGTGGACAGGTCGCTGTTTGTCCGCGGCACCTACGATCGCGCCTGGGAATCACTCAATCTCGTGAATGCAGAGATCGAGGCCCATATCCGATCCACGTGGGGAAGGAAGTAATTAGATGGCACGAAAAAACCTCATCGAGA---TATCCTCGTCCACCGCGGTGCGCCCCGAGCCCACTGCCCTGAGGGACAATCG----CCCGATCGCCGGCTTTGTGCCACAGGCCCGCAATCCGGCCCCC---------------------GTGGGCGG----GATCACCAAGACCCTCGGCAACATCACCGAGAAGGTCGAAC-GGGCGAACGACCTTGAACGGCAGCTGGCCCAGGGCCAGATGGTCGT--------CGAGATCGATCCTGGCCTTATCGATGCGTCCTTCGTCGAAGACCGACTGGAAATCGACGCCGTTCAGCTGAACGAGCT-------GGTGGAGCAGATCCGCGAGC---ATGGCCAGCAGGTGCCCATCCTGGTGAGGCCCCACCCGCAGACGAAAGGCCGCTATCAGGTCGCCTACGGCCATCGCCGGCTGGCT-GCGGTCAAGAAACTTGGTATCCGTGTACGGGCCGTTGTCCGCGAACTCACCGATGATCAGCTGGTGGTCAGCCAAGGGCAGGAAAACAGCGCCCGAACCAACCTCTCCTATATCGAGCGGGCGCTTTTCGCTTTGCGCCTCGAGCA-ACGGGGCTTTACGCGCGACATCATCATGGCGGCGCTGGGTGTGGATAAAGCCGCGCTCTCCAAGATGCTGATCGTGACGCGGCAGG----TGCCGATCGCCTTGATCACCGCCATCGGCGTGGCACCGGAGATCGGCCGCAGACGCTGGCTGGAATTGGGTGAGCGCCTTGAG---AGTGTGGA---GCCTGATCTGATTCTGGCCGAGTTGTCCGCGGACAACTCGCGGCCGCTATCAAG-----TGACGAGCGGTTTCACCGGGCGCTGGCGCTGGCGCTGGCCGTCAGAAGGCCGGCCGTAACCGAGGCCCCCGTCGTCAACCCGCAAATTTCCGGAGTTCCGGTCCAGTTCAAGAAGAACGCATCGAGCGCAACCTT-----TGTTTTCGATAA----------------CAAGGCCGCGCCCGGGTTCGACC------AATTCGTGCAGG-AGAGACTCCAGGGC--------CTCTTTGC------------------AGAATTCCAGCA-------------------GAATAAAGGAGCGTAAACCGCAAAAGAAAAAGGCCCCC-AAGCGACATGGTCGTGGAAGCCCTTCTCAGATCTTAGCAAATCAAGAATCGCATTTCCTCGAATCACTGTCAAGAGT-TTAGGCGCCGT--TTGGGCGTGCGGATTTCTTTTGCCTTAGCGAAAGTGAAGGCAGATGGAGAATAGGTATGTGACGACGCCCTTTGGGCGGCGGGCGATGTCGCTTGGCATGTTGGTAAATCAGCAACTTGCCGAGA---CAATTGAACCCGGATTCACCCGTAACAAATGGAAACTGTTCAGAGCCGTCTGCGAAGCACGGCCGTTGCTGGGCGTGACCGATCGCGCCCTAACCGTGCTTGATGCGCTGTTGACCTTCTATCCGGATGACGAGATTACTGAGGCGAGGGGC----CTCGTCGTCTTCCCTTCCAACGCCCAGCTCTCCCTCCGCGCCCGTGGAATGACGGCTGCGACCCTCAGGCGACATCTTGCCATTCTCATCGAGGCCGGTCTCATCCTGCGCAAGGATAGCCCGAACGGGAAACGTTACGCCCGTCGCAGTAGGGCTGGAGAGATCCGCGAGGCGTTCGGCTTCAGCCTCGCACCGCTTCTGGCACGTGCCACCGAGATCGAGAGCCTGGCCGCCCAGGTGGTCGCCGATCG---AGAACTGTTGCGGATCACCCGCGACCGGCTCACCGTCTGCCGGCGTGATGTCGCCAAGCTGATTGCCGCAGCCTTCGACGAAGCTGTTCCCGGGGATTGGGCGACGATCCTCGACATGTTCCGAGCGCTGGTCGGGCGGATTCCGCGTGTCGCCACCATCAAAACCCTCGCTCCCATTCTGGACGAGATGGAAATGTTGCGCTCGGAGATCATCAACCTCCTGGAAATCCGGGTAAAAACGCAAAAAATCGACGGCAGGGAGTCTCAGATTGAGCGCCACAAACAGAATTCTAATCTTAACTACCATTTTGAATCTGAACCCCGCTTGGAGATCACGCGTGTCGCACCCTTGCCGAACGAACCCAAGCCGTTGAGCGGACGCGTTGGAGCTAACCAAAGCAGCGAAAGGGGGTCCCGCAACGACGGTGTCGCCAGAGGATCTCTGCAATCCTTCCCACTTGGGCTCGTGCTCCAGGCCTGCCCGCAGATCGCAGACTACGGGCCAGGCGGGAGAATCGACAACTGGCGCGACCTGATGGCGGCGGCGGTCGTTGTCCGTACCATGCTGGGGGTCAGCCCTACCGCCTATGAGCAAGCGTGTGTGGCGATGGGGAGGGAAAATGCCGCAACCGTCATTGCCTGCATTCTCGAGAGGGGAGGGCACATCAACTCGGCCGGCGGCTATCTGTGCGATCTCACCCGCCGTACCGAAAGAGGCGAGTTCGCTGTCGGCCCGATGCTGATGGCCCTTGCGCGGGC-----------------AGGCGTTC-------------------------
>repABC_T7_12
----------------------GCAGCCGAG---------TCTCGTTATCCAGGACGATCAAGAGCATCTTCCTTCCC---------TTCTGGCAACA---------GACGCGCAGGA--GCTGTCCTATCAGCTCCAGCAGCACCAGGCCAAAATCTTCCCACCCCTTTCTCAAAAGACGATGCGGGTCTTTTCCCCTGCCGAGGCAGCGGGTTTCATTGGCATCGGCGAGGGTTATCTCAGGCAGGTCGCAGCCGAGGGGCACGGCCCGGACCCC------CTTGCCAATGGCCGGCGCCTTTATGGTGCTGACGATATGGATCGGATCCGTCGG--GTTCTCGATGAACGCAACGG--GACGCC--GAAATACGTCCCGGCCCGCAAGGGCACCGACAAGCTTCAGATCGTGTCGGTGATGAACTTCAAGGGCGGCTCGGGCAAGACGACCACCGCCGCGCATCTGGCGCAATATCTGGCCTTGAGAGGCTACCGCGTTCTGGCCGTCGATCTCGACCCGCAGGCTTCTCTTTCGGCCCTGTTCGGCCATCAGCCGGAACTCGACGTCGGCGAGGCAGAGACGCTCTACGGCGCGATCCGCTATGAAGAT-CCG-----CGGCCGATTGCCGATATCGTGCGCGCCACCTATACCCCCCATCTCCACCTGATCCCTGGCAATCTTGAGCTCATGGAGTTCGAGCATGAGACCCCGAAGGCAATGGCATCCGGAACCG---CGGAGACAATGTTCTTCGCCCGGATCGGCGAGGCGCTGACCGAAATCGAAAGCCTCTACGATGTCGTGGTCGTCGATTGCCCGCCGCAGCTCGGGTTCCTGACAATGTCGGCGCTCTGCGCTGCCACGTCCGTGTTGATCACCGTGCATCCGCAAATGCTCGACGTTATGTCGATGTCGCAGTTCCTGACCATGACCAGCGAGCTCATGTCCGTGGTCGAAAGGGCAGGGGGCCGGACGAGTTACGACTGGATGCGGTATCTCGTCACCAGATTTGAACCCAATGACGGCCCGCAAAGCCAGATGACGGGCTTCATGCGCGCCAT-CTTTGGCAACCGCATGCTTCAGAATGCGATGCTGAAATCGACCGCCATCG------CCGATGCCGGGG---------TGACGAAGCAAACGCTTTATGAAGTGGACAGGTCGCTGTTTGTCCGCGGCACCTACGATCGCGCCTGGGAATCACTCAATCTCGTGAATGCAGAGATCGAGGCCCATATCCGATCCACGTGGGGAAGGAAGTAATTAGATGGCACGAAAAAACCTCATCGAGA---TATCCTCGTCCACCGCGGTGCGCCCCGAGCCCACTGCCCTGAGGGACAATCG----CCCGATCGCCGGCTTTGTGCCACAGGCCCGCAATCCGGCCCCC---------------------GTGGGCGG----GATCACCAAGACCCTCGGCAACATCACCGAGAAGGTCGAAC-GGGCGAACGACCTTGAACGGCAGCTGGCCCAGGGCCAGATGGTCGT--------CGAGATCGATCCTGGCCTTATCGATGCGTCCTTCGTCGAAGACCGACTGGAAATCGACGCCGTTCAGCTGAACGAGCT-------GGTGGAGCAGATCCGCGAGC---ATGGCCAGCAGGTGCCCATCCTGGTGAGGCCCCACCCGCAGACGAAAGGCCGCTATCAGGTCGCCTACGGCCATCGCCGGCTGGCT-GCGGTCAAGAAACTTGGTATCCGTGTACGGGCCGTTGTCCGCGAACTCACCGATGATCAGCTGGTGGTCAGCCAAGGGCAGGAAAACAGCGCCCGAACCAACCTCTCCTATATCGAGCGGGCGCTTTTCGCTTTGCGCCTCGAGCA-ACGGGGCTTTACGCGCGACATCATCATGGCGGCGCTGGGTGTGGATAAAGCCGCGCTCTCCAAGATGCTGATCGTGACGCGGCAGG----TGCCGATCGCCTTGATCACCGCCATCGGCGTGGCACCGGAGATCGGCCGCAGACGCTGGCTGGAATTGGGTGAGCGCCTTGAG---AGTGTGGA---GCCTGATCTGATTCTGGCCGAGTTGTCCGCGGACAACTCGCGGCCGCTATCAAG-----TGACGAGCGGTTTCACCGGGCGCTGGCGCTGGCGCTGGCCGTCAGAAGGCCGGCCGTAACCGAGGCCCCCGTCGTCAACCCGCAAATTTCCGGAGTTCCGGTCCAGTTCAAGAAGAACGCATCGAGCGCAACCTT-----TGTTTTCGATAA----------------CAAGGCCGCGCCCGGGTTCGACC------AATTCGTGCAGG-AGAGACTCCAGGGC--------CTCTTTGC------------------AGAATTCCAGCA-------------------GAATAAAGGAGCGTAAACCGCAAAAGAAAAAGGCCCCC-AAGCGACATGGTCGTGGAAGCCCTTCTCAGATCTTAGCAAATCAAGAATCGCATTTCCTCGAATCACTGTCAAGAGT-TTAGGCGCCGT--TTGGGCGTGCGGATTTCTTTTGCCTTAGCGAAAGTGAAGGCAGATGGAGAATAGGTATGTGACGACGCCCTTTGGGCGGCGGGCGATGTCGCTTGGCATGTTGGTAAATCAGCAACTTGCCGAGA---CAATTGAACCCGGATTCACCCGTAACAAATGGAAACTGTTCAGAGCCGTCTGCGAAGCACGGCCGTTGCTGGGCGTGACCGATCGCGCCCTAACCGTGCTTGATGCGCTGTTGACCTTCTATCCGGATGACGAGATTACTGAGGCGAGGGGC----CTCGTCGTCTTCCCTTCCAACGCCCAGCTCTCCCTCCGCGCCCGTGGAATGACGGCTGCGACCCTCAGGCGACATCTTGCCATTCTCATCGAGGCCGGTCTCATCCTGCGCAAGGATAGCCCAAACGGGAAACGTTACGCCCGTCGCAGTAGGGCTGGAGAGATCCGCGAGGCGTTCGGCTTCAGCCTCGCACCGCTTCTGGCACGTGCCACCGAGATCGAGAGCCTGGCCGCCCAGGTGGTCGCCGATCG---AGAACTGTTGCGGATCACCCGCGACCGGCTCACCGTCTGCCGGCGTGATGTCGCCAAGCTGATTGCCGCAGCCTTCGACGAAGCTGTTCCCGGGGATTGGGCGACGATCCTCGACATGTTCCGAGCGCTGGTCGGGCGGATTCCGCGTGTCGCCACCATCAAAACCCTCGCTCCCATTCTGGACGAGATGGAAATGTTGCGCTCGGAGATCATCAACCTCCTGGAAATCCGGGTAAAAACGCAAAAAATCGACGGCAGGGAGTCTCAGATTGAGCGCCACAAACAGAATTCTAATCTTAACTACCATTTTGAATCTGAACCCCGCTTGGAGATCACGCGTGTCGCACCCTTGCCGAACGAACCCAAGCCGTTGAGCGGACGCGTTGGAGCTAACCAAAGCAGCGAAAGGGGGTCCCGCAACGACGGTGTCGCCAGAGGATCTCTGCAATCCTTCCCACTTGGGCTCGTGCTCCAGGCCTGCCCGCAGATCGCAGACTACGGGCCAGGCGGGAGAATCGACAACTGGCGCGACCTGATGGCGGCGGCGGTCGTTGTCCGTACCATGCTGGGGGTCAGCCCTACCGCCTATGAGCAAGCGTGTGTGGCGATGGGGAGGGAAAATGCCGCAACCGTCATTGCCTGCATTCTCGAGAGGGGAGGGCACATCAACTCGGCCGGCGGCTATCTGTGCGATCTCACCCGCCGTACCGAAAGAGGCGAGTTCGCTGTCGGCCCGATGCTGATGGCCCTTGCGCGGGC-----------------AGGCGTTC-------------------------
