# Supplementary material for: Novel, non-symbiotic isolates of Neorhizobium from a dryland agricultural soil
Source: PeerJ. 2018 May 16;6:e4776. doi: 10.7717/peerj.4776 (PMC5960266; doi:10.7717/peerj.4776)
Supplement: Supplemental Information 4 — Dataset used to derive phylogenetic tree in Fig. 4. [file peerj-06-4776-s010.txt]

>21817_DSM1
GGCAAGGTGACGCAGGTTATCGGCGCCGTCGTCGACGTCGCATTCGACGGCGAACTGCCGGCGATCCTGAACGCGCTTGAGACCGACAACAACGGCAACCGCCTCGTTCTGGAAGTCGCTCAGCACCTCGGCGAAAACTCCGTCCGCACCATCGCGATGGACTCGACGGAGGGCCTCGTGCGCGGCCAGCAGGTGGTCAATACCGGTGCTCCGATCTCGGTTCCGGTCGGCGATCAGACCCTCGGCCGCATCATGAACGTCATTGGCGAGCCGGTCGATGAAGCAGGTCCGCTGGATACCGGCGTGCGCCGCGCCATCCACCAGGATGCTCCGGCCTATGTCGAGCAGTCCACGGAAGCGCAGATCCTCGTTACCGGCATCAAGGTCGTCGACCTTCTCGCGCCTTACGCAAAGGGCGGCAAGATCGGCCTCTTCGGCGGTGCAGGCGTCGGCAAGACGGTTCTCATCATGGAACTCATCAACAACGTCGCGAAGGCACACGGCGGTTACTCCGTCTTCGCAGGCGTCGGTGAGCGTACCCGCGAAGGGAACGACCTCTACCACGAAATGATCGAATCGGGCGTCAACAAGCATGGCGGCGGTGAAGGCTCCAAGGCCGCTCTCGTTTACGGCCAGATGAACGAGCCGCCGGGTGCCCGCGCCCGCGTCGCTCTGACGGGTCTGACGATCGCTGAAGACTTCCGCGACAAGGGCCAGGACGTTCTGTTCTTCGTCGACAACATCTTCCGCTTCACCCAGGCAGGTTCGGAAGTGTCGGCTCTGCTGGGTCGTATTCCGTCGGCCGTCGGTTATCAGCCGACGCTCGCGACCGACATGGGCCAGATGCAGGAACGCATTACCACCACGACCAAGGGTTCGATCACCTCGGTTCAGGCCATCTATGTTCCGGCCGACGACTTGACCGATCCGGCTCCGGCAACCTCCTTCGCCCACTTGGACGCAACGACGGTTCTGTCGCGCTCGATCGCCGAAAAGGGCATCTATCCGGCCGTCGATCCGCTCGACTCCACCTCACGCATGCTCGACCCGATGGTTGTCGGCGAAGAGCATTACGAAGTTGCCCGTAAGGTTCAGACGACGCTGCAGCGCTACAAGTCGCTTCAGGACATCATCGCCATCCTCGGCATGGACGAACTGTCGGAAGAAGACAAGCTGACGGTTGCCCGCGCCCGTAAGATCGAGCGCTTCCTGTCGCAGCCGTTCTTCGTCGCCGAAGTCTTCACCGGTTCTCCGGGCAAGCTGGTTGCGCTCGAGGACACGATCAAGGGCTTCAAGGGCCTCGTCAACGGCGAATACGACCACCTGCCGGAAGCTGCCTTCTACATGGTCGGCTCGATTGAAGAAGCGATCGAGAAGGCCAAGAAGCTGGCCGAAGCCGCTTAATGACGAAGTATAAGCTCGAGTACATCTGGCTCGACGGTTACACCCCGACCCCGAACCTGCGTGGCAAGACGCAGATCAAGGAATTCGACAGCTTCCCGACGCTCGAGCAGCTTCCGCTCTGGGGCTTTGACGGTTCGTCGACCATGCAGGCCGAAGGCCGCAGCTCCGATTGCGTGCTGAAGCCCGTCGCGCTTTATCCTGACCCAGCCCGCACCAACGGCGTGCTGGTAATGTGTGAAGTGATGATGCCCGATGGCGTCACGCCGCATCCGTCGAACAGCCGCGCAACCATCCTCGACGACGAGGACGCGTGGTTCGGTTTCGAGCAGGAATATTTCTTCTACGAAAACGGCCGCCCGCTCGGCTTCCCGGAATCCGGCTTCCCGGCTCCCCAGGGTCCGTATTATACCGGCGTCGGCTACAAGAACGTCGGTTCAATCGCCCGCGAAATCGTTGAAGAGCACCTAGACCTCTGCCTCGCTGCCGGCATCAACCACGAAGGCATCAATGCCGAAGTGGCAAAGGGCCAGTGGGAATTCCAGGTTTTCGGCAAGGGCTCCAAGAAGGCCGCCGACCAGATCTGGATGGCGCGCTACCTGCTTCTCCGCCTCTGCGAAAAGTACGGCATCGACATCGAGTTCCACTGCAAGCCGCTCGGCGACACGGACTGGAACGGTTCGGGCATGCACTGCAACTTCTCCACCAAGTTCATGCGCGAAGTCGGCGGCAAGGCCTATTTCGAGGCGTTGATGGCCCAGTTCGAAAAGAATCTCATGGACCACATCAACGTCTATGGCCCGGACAACGACAAGCGCCTGACCGGCAAGCACGAAACGGCTCCGTGGAACAAGTTCTCCTACGGCGTTGCCGACCGCGGCGCTTCGATCCGCGTTCCGCATTCCTTCGTCAAGAACGACTACAGGGGCTATCTGGAAGACCGCCGCCCGAACTCCCAGGGCGACCCCTACCAGATCGCTTCGCAGGTTCTGAAGACGATCTCGGAAGTCCCGATGGCACAGAATAGTTTGCGGCTGGTAGAGGAAAAAGGCGTGGACAAGAGCAAGGCGCTGGAAGCGGCACTGTCGCAGATCGAACGTTCCTTCGGCAAGGGATCGATCATGAAGCTCGGCTCGAACGAGAATATCGTCGAGATCGAAACGGTTTCCACGGGCTCTCTGAGCCTCGATATCGCACTCGGAATTGGCGGTCTGCCCAAGGGCCGCATCGTCGAGATCTACGGCCCGGAAAGCTCGGGCAAGACGACGCTCGCATTGCAGACGATCGCCGAAGCGCAGAAGAAGGGTGGCATCTGCGCCTTCGTTGACGCAGAACACGCGCTCGATCCGGTCTATGCCCGGAAGCTTGGCGTCGATCTCCAGAATCTCTTGATCTCGCAGCCGGATACGGGCGAGCAGGCGCTTGAAATCACCGATACGCTGGTCCGCTCCGGCGCCGTCGATGTTCTCGTCGTCGACTCGGTCGCAGCGCTGACACCGCGCGCCGAAATCGAGGGGGAGATGGGTGATAGCCTGCCGGGTCTGCAGGCCCGCCTGATGAGCCAGGCTTTGCGTAAGCTGACCGCCTCTATCTCCCGCTCGAACTGCATGGTCATCTTCATCAACCAGATCCGCATGAAGATCGGCGTCATGTTCGGCTCTCCGGAAACCACCACCGGCGGCAATGCGCTGAAATTCTATGCGTCGGTTCGTCTGGATATCCGCCGCATCGGCCAGGTGAAGGAACGCGAAGAGGTCGTGGGCAACCAGACGCGCGTGAAGGTCGTCAAGAACAAGATGGCGCCTCCCTTCAAGCAGGTTGAATTCGACATCATGTATGGCGAAGGCGTTTCCAAGACCGGCGAACTGATCGACCTCGGCGTCAAGGCCGGCATTGTCGAGAAGTCCGGCGCCTGGTTCTCCTACAACAGCCAGCGTCTCGGTCAGGGCCGCGAGAACGCGAAGCTCTTCCTGCGCGACAACCCAGAGCTTGCCCGCGAGATCGAGATGTCGCTCCGCCAGAATGCGGGCCTGATCGCCGATCATGGCTCAGACCCTTTCCTTTAATGGTCGTAGGCGCGTACGCAAGTTTTTTGGTAAAATCCCTGAAGTCACCGAGATGCCGAACCTTATCGAGGTTCAGAAGGCATCCTATGACCAGTTCTTGATGGTCGACGAACCGAAGGGCGGGCGCCCGGACGAAGGTCTGAACGCCGTCTTTAAGTCCGTCTTCCCGATCACCGATTTTTCCGGCGCCTCGATGCTGGAATTCGTGTCCTACGAATTCGAACCGCCGAAGTTCGACGTCGAGGAATGCCGTCAGCGCGATCTGACCTATGCGGCGCCTTTGAAGGTGACCCTGCGTCTCATCGTGTTTGATATCGACGAGGATACCGGCTCGAAGTCCATCAAGGACATCAAGGAACAATCCGTCTATATGGGCGACATGCCTTTGATGACCGACAACGGTACGTTCATCGTGAACGGTACCGAACGCGTGATCGTGTCCCAGATGCACCGCTCGCCGGGCGTCTTCTTCGACCACGACAAGGGCAAGAGCCATTCGTCGGGCAAGCTGCTTTTCGCCGCTCGCGTAATCCCGTATCGCGGTTCCTGGCTCGACATCGAGTTCGACGCCAAGGACATCGTCTATGCCCGTATCGACCGCCGCCGCAAGATTCCGGTATCTTCGCTGCTGATGGCGCTCGGGATGGACGGCGAAGACATTCTGTCGACCTTCTATTCCAAGTCCAACTACGAGCGCGATGGCGATGGCTGGCGGATTCCGTTCCAGCCGGAAACCCTCAAGGGTGCCAAGACCCTTTCCGACATGATCGACGCCGACACCGGCGAAGTGGTCGTCGAGTCGGGCAAGAAGCTGACCCCACGTCTGCTTCGGCAGCTGTCGGACAAGGGCCTCAAGGCGCTCAAGGCAACCAATGACGATCTCTACGGCAACTATCTCGCCGAAGACATCGTCAACATGGAAACCGGTGAGATTTATCTCGAAGCCGGCGACGAGATCGACGAGAAGACCCTGCCGGTCATCCTCAATGCCGGTTTCGACGAAATTCCGGTTCTCGGCATCGATCACATCAATGTCGGCGCCTATATCCGCAATACGCTCGCTGCCGACAAGAACGAGAACCGCCAGGACGCTCTCTTCGACATCTACCGCGTCATGCGCCCCGGTGAACCGCCGACCATGGAATCGGCAGAAGCCATGTTCAACTCGCTGTTCTTCGATGCGGAGCGTTACGACCTCTCCGCCGTCGGCCGCGTGAAGATGAACATGCGTCTCGATCTCGACGTTGCCGATACTGTCCGCACGTTGCGCAAGGACGACATCCTGGCCGTGGTCAAGATGCTTGTCGAACTGCGCGACGGCAAGGGTGAGATCGACGACATCGACAACCTCGGCAACCGCCGCGTCCGTTCGGTCGGCGAACTGATGGAAAACCAGTACCGTCTCGGTCTGCTCCGCATGGAGCGCGCGATCAAGGAACGTATGTCCTCGATCGAGATCGACACTGTCATGCCGCAGGACCTGATCAACGCGAAGCCGGCAGCTGCCGCCGTTCGCGAATTCTTCGGTTCCTCGCAGCTGTCGCAGTTCATGGACCAGGTGAACCCGCTCTCGGAAATCACCCACAAGCGCCGTCTTTCGGCCCTTGGCCCGGGTGGTCTGACCCGCGAGCGTGCCGGCTTCGAAGTCCGCGACGTTCATCCGACCCATTACGGCCGTATCTGCCCGATCGAGACGCCGGAAGGCCCGAACATCGGTCTGATCAATTCGCTTGCCACCTTCGCCCGCGTCAACAAGTACGGCTTCATCGAAAGCCCGTACCGCAAGATCGTGGACGGCAAGGTGACCAACGACGTGCTTTACCTCTCCGCCATGGAAGAGGCGAAGTATTATGTCGCCCAGGCGAATGCCGAACTGGATAAGAACGGTTCGTTCGTAGAAGAGTTCGTGGTCTGCCGTCATGCGGGCGAAGTGATGCTGTCGCCGCGCGACACCATCAACCTGATGGACGTCTCGCCGAAGCAGCTCGTTTCGGTTGCAGCCGCGCTGATCCCGTTCCTGGAAAACGACGACGCCAACCGCGCCCTCATGGGCTCGAACATGCAGCGTCAGGCCGTGCCACTGGTACGCGCCGAAGCGCCGTTTGTCGGCACGGGCATGGAACCGGTCGTTGCTCGCGACTCCGGTGCCGCTATTGCTGCCCGCCGTGGCGGCGTGGTCGACCAGGTCGATGCGACCCGTATCGTTATCCGCGCGACCGAAGACCTCGATCCGTCGAAGTCGGGTGTCGATATCTATCGTCTGCAGAAGTTCCAGCGTTCGAACCAGAACACCTGCGTCAACCAGCGTCCGCTGGTCGCCGTCGGTGACATCCTGAACAAGGGCGACATCATTGCCGACGGTCCGTCGACGGACCTGGGCGACCTGGCGCTCGGCCGCAACGCGCTCGTCGCGTTCATGCCCTGGAACGGCTACAACTACGAAGACTCGATCCTGCTCTCCGAACGCATCGTGTCGGACGACGTGTTCACCTCCATCCACATCGAAGAATTCGAAGTGATGGCGCGTGACACCAAGCTTGGTCCGGAAGAAATCACGCGCGACATTCCGAACGTTTCGGAAGAAGCGCTGAAGAATCTCGACGAAGCCGGCATCGTCTACATCGGCGCCGAAGTCCAGCCGGGCGACATCCTCGTCGGCAAGATCACCCCGAAGGGCGAAAGCCCGATGACGCCGGAAGAAAAGCTTCTGCGCGCCATCTTCGGTGAAAAGGCCTCCGACGTTCGCGACACTTCCATGCGCATGCCTCCGGGCACGTTCGGCACGGTCGTGGAAGTCCGAGTCTTCAACCGTCACGGTGTGGAGAAGGACGAACGCGCCATGGCGATCGAGCGTGAGGAAATCGAGCGCCTCGCCAAGGACCGCGACGACGAACAGGCAATCCTCGACCGCAACGTCTATGGCCGTCTGACGGACATGCTGCGCGGCCAGATGTCGGTTGCCGGTCCAAAGGGCTTCAAGAAGGGCATCGAGCTCACCAACGCCGTCATCTCCGAATATCCCCGCTCGCAGTGGTGGATGTTCGCAGTCGAGGACGAAAAGGTGCAGGGCGAAATCGAAGCGCTCCGCGGCCAGTACGACGAATCCAAGTCGCGCCTTGAACAGCGCTTCATGGACAAGGTCGAAAAGGTCCAGCGCGGCGATGAAATGCCTCCGGGCGTCATGAAGATGGTCAAGGTCTTCGTCGCTGTGAAGCGCAAGATCCAGCCGGGCGACAAGATGGCCGGCCGTCACGGCAACAAGGGTGTCGTATCGCGCATCGTGCCGGTCGAGGACATGCCGTTCCTCGAAGACGGTACGCATGTCGATATCGTCCTGAACCCGCTCGGCGTGCCTTCGCGCATGAACGTCGGTCAGATTCTTGAGACGCATCTTGCATGGGCTTGCGCCGGTATGGGCAAGCGCATCGGTCAGATGCTCGAAGAATACAAGAAGTCGAGCGACATTACGGACCTCAAGCGCGAGCTGAGAGACGTCTACGAGAGCATGGCGAATGACGAAGTCGCGAACTTCGACGACGAGTCTCTCGTCCGTCTCGCCGAGCAGTCGAAGCGCGGTGTTTCGATCGCGACGCCGGTCTTTGACGGCGCTCACGAGCCGGATGTGGCTTCCATGCTGAAGAAGGCTGGTCTCGATCCGTCGGGTCAGTCGGTCCTGTACGATGGCCGTACCGGTGAAGCCTTCGACCGTAAGGTCACCGTCGGCTACATGTACATGATCAAGCTGAACCACCTCGTGGACGACAAGATCCACGCCCGTTCGATCGGTCCGTACTCGCTCGTCACTCAGCAGCCGCTGGGCGGCAAGGCGCAGTTCGGCGGCCAGCGCTTCGGCGAAATGGAGGTCTGGGCACTGGAAGCTTACGGCGCCGCCTACACGCTGCAGGAAATGCTGACCGTGAAGTCGGACGACGTGGCGGGTCGTACAAAGGTCTACGAGGCGATCGTCCGTGGTGACGACACGTTCGAGGCCGGCATTCCGGAGAGCTTCAACGTTCTCGTCAAGGAAATGCGCTCGCTGGGTCTCTCGGTCGAACTCGAAAACTCGAAGATCGAGGCGGGCGAGGGCGGCCAGCGTGGACTACATTTCTACCCGGGGCGTAGCCCCGTCCCTTAAGTTCCGGGACGCCATGCTGGCAGGTCTTGCGCGCGACGGCGGTCTCTACGTGCCGCGCGAATGGCCCAGCTTGACGAAAAAGGACATCCGTGCGCTGCGCGGAAAGCGCTACCAGGATGTCGCCTTCGAAGTGCTGAAGCACTTCGTCGAGGACGAAATTCCCGCCGACAAGTTCAAGGCCATGATCGAGGAAGCCTATGCGACGTTCCGGCATCCGGCGGTTGTGCCGCTGGTGCAGACCGGGCCGAACGACTTCGTACTCGAACTTTTCCACGGCACCACGCTCGCCTTCAAGGACGTGGCGATGCAGTTGCTGGCGCGACTGATGGATTATGCGCTGGCAGAGCGCGGCGAACGGGCCACCATCGTCGGGGCGACCTCGGGCGATACGGGGGGCGCGGCGATCGACGCCTTCGCCGGCCGCGAGCGGACCGACATCTTCATTCTTTTTCCGCATGGCAAGGTCTCGCCGGTGCAGCAGCGGCAGATGACCACCTCCAATGCGGCGAATGTGCACGCGCTGGCGGTCAGGGGAAATTTCGACGACTGCCAGAACCTCGTAAAGGAGATGTTCAACGACGCGGCCTTCCGCGACCGGCTGAAGCTTTCCGGCGTCAACTCGATCAACTGGGCCCGCATTATGGCGCAGGTTGTCTATTATTTCACAGCCGCACTGTCGCTCGGCGCACCGGACCGCAAGGTTTCCTTCACCGTGCCGACCGGAAATTTCGGCGACATTTTTGCGGGTTACGTCGCAAAGAAGATGGGCCTGCCGATCGACCGGCTGGTGATTGCCACCAATGACAACGACATCCTGGCCCGCACCTTGAAAAGTGGCCGCTACGAGATGCGCGGCGTCAAGGCCACGACTTCGCCTTCCATGGACATCCAGATTTCCTCGAATTTCGAACGGCTGCTGTTCGAATCCTATAATCGCGATCCGGCCTCCGTTCGCTCGGCCATGGCCGGGCTGAAGCAGTCCGGCGCTTTCGAGGTCCAGCCGGACGCGCTCAAAGCCATCCGCCGCGAATTCCGCGCCGGGCGCGCCACCGAAAAGCAGGTTGCGGCCACCATTCGCGAGACGCTCAGCGCCAATGGTTATCTGATCGATCCGCATACGGCGACCGGCGTTTTCGTCGCTCAAAAGAATTTGAGAGCCACAAGTCCCATGGTCACGCTCGCCACCGCGCATCCGGCCAAATTCCCGGCCGCGGTAAAATCCGCTTGCGGAATTGATCCGGCGCTTCCATCATGGCTTGCTGATCTTATGCAAAGGGAGGAGCGCTTCGATATCTTGGAGCCTGAGCTTAAGGCCGTCGAAACCTTCATCGGCCAGCATGCCCGCGC
>21826_DSM2
GGCAAGGTGACCCAGGTTATCGGCGCTGTCGTTGACGTCGCTTTCGACGGCGAACTGCCGGCGATCCTGAACGCGCTTGAAACCGACAACAACGGCAACCGCCTCGTTCTCGAAGTCGCGCAGCACCTCGGCGAAAGCGCCGTCCGGACGATCGCGATGGACTCGACCGAAGGTCTGGTTCGTGGTCAGCAGGTCACGGATACCGGCGCTCCGATCACCGTTCCGGTCGGTCCGGAAACGCTCGGCCGCATCATGAACGTCATCGGCGAGCCGGTTGACGAAGCCGGTCCGCTCACCACCTCCGGCAAGCGCGCCATCCACCAGGAAGCACCGGCCTATGTCGAGCAGTCGACCGAAGGCCAGATCCTGGTCACCGGCATCAAGGTCGTCGACCTTCTCGCGCCTTACGCAAAGGGCGGCAAGATCGGTCTCTTCGGCGGTGCAGGCGTCGGCAAGACCGTTCTCATCATGGAACTCATCAACAACGTCGCGAAGGCGCACGGCGGCTACTCCGTGTTCGCAGGCGTCGGTGAGCGTACCCGCGAAGGCAACGACCTTTACCACGAAATGATCGAATCGGGCGTCAACAAGCACGGCGGCGGCGAAGGCTCCAAGGCCGCGCTCGTTTACGGCCAGATGAACGAACCGCCGGGCGCCCGCGCTCGCGTCGCTCTGACCGGTCTGACGATCGCTGAAGACTTCCGCGACAAGGGCCAGGACGTTCTGTTCTTCGTCGACAACATATTCCGCTTCACCCAGGCAGGCTCGGAAGTGTCGGCTCTGCTCGGCCGTATTCCGTCGGCCGTTGGCTATCAGCCGACGCTCGCCACCGACATGGGTCAGATGCAGGAGCGCATCACCACCACGACCAAGGGCTCGATCACCTCGGTTCAGGCCATCTACGTTCCGGCCGACGACTTGACCGACCCGGCACCGGCAACCTCGTTCGCCCACCTGGACGCAACGACCGTTCTGTCGCGTTCGATCGCCGAAAAGGGCATCTACCCGGCCGTCGACCCGCTCGACTCCACCTCGCGCATGCTCGACCCGCTGGTCGTCGGCGAAGAGCACTATGAAATCGCCCGTAAGGTACAGACGACGCTGCAGCGCTACAAGTCGCTGCAGGACATCATCGCCATCCTGGGCATGGACGAACTGTCGGAAGAAGACAAGCTGACGGTTGCCCGCGCCCGCAAGATCGAGCGCTTCCTGTCGCAGCCCTTCTTCGTCGCCGAAGTCTTCACCGGTTCGCCGGGCAAGCTCGTTGCGCTGGAAGACACGATCAAGGGCTTCAAGGGCCTGGTCAACGGCGAATACGATCACCTGCCGGAAGCTGCATTCTACATGGTCGGCTCGATCGAAGAAGCGATCGAAAAGGCCAAGAAGCTGGCTGAAGCCGCTTGATGACGAAGTATAAGCTCGAGTACATCTGGCTCGACGGTTACACCCCGACCCCGAACCTGCGTGGCAAGACGCAGATCAAGGAATTCGACAGCTTCCCGACGCTCGAGCAGCTTCCGCTCTGGGGCTTTGACGGTTCGTCGACCATGCAGGCCGAAGGCCGCAGCTCCGATTGCGTGCTGAAGCCCGTCGCCATTTACCCGGACCCGGCCCGCACCAACGGCGTGCTCGTGATGTGCGAAGTCATGATGCCCGATGGCGTCACCCCGCATCCGTCGAACAGCCGCGCAACCATCCTCGACGACGAGGACGCGTGGTTCGGCTTCGAGCAGGAATATTTCTTCTACGAGAACGGCCGTCCGCTCGGCTTCCCCGAGCAGGGCTACCCGGCTCCGCAGGGCCCGTACTACACCGGCGTCGGTTATTCGAACGTCGGTTCGATTGCCCGCGAGATCGTTGAAGAACATCTCGACCTCTGCCTCGCCGCCGGCATCAACCACGAAGGCATCAATGCCGAAGTGGCCAAGGGCCAGTGGGAATTCCAGATTTTTGGCAAAGGCTCCAAAAAGGCCGCCGACCAGATCTGGATGGCTCGCTACCTGTTGCAGCGCCTGACGGAAAAATACGGCATCGACATCGAGTATCACTGCAAGCCGCTCGGCGACACCGACTGGAACGGCTCGGGCATGCATTGCAACTTCTCGACCAAGTTCATGCGCGAAGTCGGCGGCAAGGCCTATTTCGAAGCGCTGATGGCCCAGTTCGACAAGAACCTGATGGACCACATCAACGTTTACGGCCCTGATAACGACAAGCGCCTGACCGGCAAGCACGAAACCGCTCCGTGGAACAAGTTCTCCTACGGCGTTGCCGACCGCGGTGCTTCGATCCGCGTTCCGCATTCCTTCGTCAAGAACGACTACAAGGGCTATCTGGAAGATCGCCGTCCGAATTCCCAGGGCGACCCCTACCAGATCGCTTCGCAGGTTCTGAAGACGATCTCGGAAGTTCCGATGGCACAGAATAGTTTGCGGCTGGTAGAGGAAAAAGGCGTGGATAAGAGCAAGGCGCTGGAAGCGGCACTGTCGCAGATCGAACGTTCCTTCGGTAAGGGATCGATCATGAAGCTCGGCTCGAACGAGAATATCGTCGAGATCGAGACGGTTTCCACGGGTTCTCTGAGCCTCGACATCGCACTCGGAATTGGCGGTCTGCCCAAGGGCCGTATCGTTGAGATCTACGGCCCGGAAAGCTCGGGCAAGACGACGCTTGCACTGCAGACGATCGCTGAAGCGCAGAAGAAGGGTGGTATCTGCGCCTTCGTTGACGCCGAACACGCGCTCGACCCGGTCTATGCCCGCAAGCTGGGCGTCGATCTCCAGAACCTTTTGATCTCGCAGCCCGATACCGGCGAACAGGCGCTGGAAATCACCGATACGCTGGTCCGCTCCGGCGCTGTCGATGTTCTCGTCGTCGACTCGGTTGCAGCTTTGACGCCGCGCGCCGAAATCGAGGGCGAAATGGGCGACAGTCTGCCGGGCCTCCAGGCCCGCCTGATGAGCCAGGCGCTGCGCAAGTTGACGGCCTCGATCTCCAAGTCGAACTGCATGGTCATCTTCATCAACCAGATCCGTATGAAGATCGGCGTCATGTTCGGTTCGCCGGAAACCACGACCGGCGGCAACGCCTTGAAGTTCTACGCCTCTGTCCGCCTTGATATCCGCCGCATCGGCCAGGTCAAGGAACGCGAAGAGGTCGTGGGCAACCAGACGCGCGTGAAGGTCGTCAAGAACAAGATGGCGCCTCCCTTCAAGCAGGTGGAATTCGACATCATGTATGGCGAAGGCGTCTCCAAGACCGGCGAGCTGATCGACCTCGGCGTCAAGGCCGGTATTGTCGAGAAGTCCGGTGCCTGGTTCTCCTATAATAGCCAGCGTCTCGGTCAGGGCCGCGAAAATGCGAAACTCTTCTTGCGCGACAATCCCGAACTTGCCCGCGAGATCGAGATGTCGCTCCGCCAGAATGCCGGTCTGATTGCTGATCATGGCTCAGACCCTTTCCTTTAATGGTCGTAGGCGCGTACGCAAGTTTTTTGGAAAAATCCCCGAAGTCACCGAGATGCCGAACCTTATCGAGGTTCAGAAGGCGTCCTATGACCAGTTCCTTATGGTCGACGAGCCGAAGGGCGGCCGCCCGGACGAAGGTCTGAACGCCGTCTTCAAGTCCGTCTTCCCGATCACTGATTTCTCCGGCGCTTCGATGCTGGAATTCGTGTCCTACGAATTCGAGCCGCCGAAGTTCGACGTCGAGGAATGCCGCCAGCGCGATCTGACCTACGCGGCGCCTTTGAAGGTGACCCTGCGTCTCATCGTATTTGATATCGACGAGGATACCGGCTCCAAGTCCATCAAGGACATCAAGGAACAGTCCGTCTATATGGGCGATATGCCGCTCATGACCGACAACGGTACGTTCATCGTGAACGGCACCGAGCGCGTGATCGTGTCCCAGATGCACCGCTCGCCGGGCGTCTTCTTCGACCACGACAAGGGCAAGAGCCATTCGTCGGGCAAGCTGCTTTTCGCCGCTCGCGTCATCCCGTATCGCGGTTCCTGGCTCGACATCGAGTTCGACGCCAAGGACATCGTCTATGCCCGCATCGATCGCCGCCGCAAGATTCCGGTATCGTCGCTGCTGATGGCGCTTGGAATGGATGGCGAAGACATTCTGTCGACCTTCTATTCGAAGTCCAACTACGAGCGCGATGGCGACGGCTGGCGGATTCCGTTCCAGCCGGAGACCTTGAAGGGCGCCAAGACTCTTTCAGACATGATCGACGCCGACACCGGCGAAGTGGTGGTCGAGTCCGGCAAGAAGCTGACCCCGCGTCTGCTCCGGCAGCTGTCCGAGAAGGGCCTCAAGGCACTCAAGGCAACCAACGACGATCTCTACGGCAACTATCTCGCCGAAGATGTCGTCAACACGGAAACCGGTGAGATTTATCTCGAGGCCGGCGACGAGATCGACGAGAAGACCCTGCCGGTCATCCTCAATGCCGGTTTCGACGAAATTCCGGTTCTAGGCATCGATCACATCAATGTCGGCGCCTACATCCGCAACACGCTCGCCGCTGACAAGAACGAGAACCGCCAGGACGCTCTGTTCGATATCTACCGCGTCATGCGTCCGGGTGAACCGCCGACCATGGAATCGGCAGAAGCCATGTTCAACTCGCTGTTCTTCGATGCGGAGCGTTACGACCTCTCCGCCGTCGGCCGCGTGAAGATGAACATGCGTCTTGATCTCGACGTTGCCGACACCGTCCGCACGTTGCGTAAGGACGACATCCTGGCCGTGGTCAAGATGCTTGTCGAACTGCGCGACGGCAAGGGCGAGATCGACGACATCGACAACCTCGGCAACCGCCGTGTCCGTTCCGTCGGCGAGCTGATGGAAAACCAGTACCGTCTCGGTCTGCTCCGCATGGAGCGTGCGATCAAGGAACGCATGTCCTCGATCGAGATCGACACCGTTATGCCGCAGGACCTGATCAACGCGAAGCCGGCAGCTGCTGCCGTTCGCGAGTTCTTCGGTTCCTCGCAGCTGTCGCAGTTCATGGACCAGGTGAACCCGCTTTCGGAAATCACCCACAAGCGCCGTCTCTCGGCTCTTGGCCCGGGTGGTCTGACCCGCGAGCGCGCCGGCTTCGAAGTCCGCGACGTTCATCCGACCCACTACGGCCGTATCTGCCCGATCGAAACGCCGGAAGGCCCGAACATCGGTCTGATCAACTCGCTTGCCACCTTCGCCCGCGTCAACAAGTACGGTTTCATCGAAAGCCCGTACCGCAAGATCGTCGACGGCAAGGTGACCAACGACGTTCTTTACCTCTCCGCCATGGAAGAGGCGAAGTATTACGTCGCGCAGGCGAACGCCGAGCTGGATAAGAACGGTTCGTTCGTGGAAGAGTTCGTGGTCTGCCGCCATGCGGGCGAAGTGATGCTGTCGCCGCGCGACACCATCAACCTGATGGACGTCTCGCCGAAGCAGCTCGTTTCGGTCGCAGCCGCGCTGATCCCGTTCCTGGAAAACGACGACGCCAACCGCGCTCTCATGGGCTCGAACATGCAGCGTCAGGCCGTGCCGCTGGTGCGTGCCGAAGCTCCGTTCGTCGGCACCGGCATGGAGCCGGTCGTCGCCCGCGACTCCGGTGCGGCGATTGCTGCCCGCCGTGGCGGTGTGGTCGACCAGGTCGACGCGACCCGTATCGTTATCCGCGCCACCGAAGACCTCGATCCGTCGAAGTCGGGCGTCGATATCTATCGTCTGCAGAAGTTCCAGCGTTCGAACCAGAACACCTGCGTCAACCAGCGCCCGCTGGTCGCCGTCGGTGACATCCTGAACAAGGGCGACATCATCGCCGACGGTCCGTCGACGGACCTCGGTGACCTGGCGCTCGGCCGCAACGCGCTCGTCGCGTTCATGCCCTGGAACGGCTACAACTACGAAGACTCGATCCTGCTCTCCGAGCGTATCGTGTCGGACGACGTGTTCACCTCCATCCACATCGAGGAATTCGAAGTGATGGCGCGCGACACCAAGCTTGGTCCGGAAGAAATCACGCGCGACATTCCGAACGTTTCGGAAGAAGCGCTGAAGAACCTCGACGAAGCCGGCATCGTCTATATCGGAGCCGAAGTCCAGCCGGGCGACATCCTCGTCGGCAAGATCACGCCGAAGGGCGAAAGCCCGATGACGCCGGAAGAAAAGCTTCTGCGCGCGATCTTCGGTGAAAAGGCCTCCGACGTTCGCGACACCTCCATGCGCATGCCTCCGGGCACGTTCGGCACGGTCGTCGAAGTCCGCGTCTTCAACCGTCACGGTGTGGAGAAGGACGAACGCGCCATGGCGATCGAGCGTGAGGAAATCGAACGCCTCGCCAAGGACCGCGACGACGAACAGGCGATCCTCGACCGCAACGTTTATGGCCGTTTGACGGACATGCTGCGCGGCCAGATGGCGGTTGCCGGTCCGAAGGGCTTCAAGAAGGGCATCGAGCTCACCAACGCCGTCATCTCCGAATATCCCCGCTCGCAGTGGTGGATGTTCGCAGTCGAGGACGAAAAGGTGCAGGGCGAAGTCGAAGCTCTCCGCGGCCAGTATGACGAGTCCAAGTCGCGCCTTGAACAGCGCTTCATGGACAAGGTCGAGAAGGTCCAGCGCGGCGACGAAATGCCTCCGGGCGTCATGAAGATGGTCAAGGTCTTCGTCGCTGTGAAGCGCAAGATCCAGCCAGGCGACAAGATGGCCGGCCGTCACGGCAACAAGGGTGTCGTATCGCGCATCGTTCCCGTCGAGGACATGCCGTTCCTCGAAGACGGTACGCATGTCGACATCGTCTTGAACCCGCTCGGCGTGCCTTCGCGCATGAACGTCGGCCAGATTCTCGAGACCCATCTTGCATGGGCCTGCGCCGGTATGGGCAGGCGTATCGGCCAGATGCTCGAAGAGTACAAGAAGTCGAGCGACATCACGGACCTCAAGCGCGAGCTGAGAGACGTCTACGAGAGCGTGGCGAATGACGAAGTGGCGAACTTCGACGACGAATCTCTCGTCCGTCTCGCCGAGCAGTCGAAGCGCGGTGTTTCGATCGCGACGCCGGTCTTTGACGGCGCTCACGAGCCGGATGTGGCGTCCATGCTGAAGAAGGCTGGTCTCGATCCGTCGGGCCAGTCGGTCCTGTACGATGGCCGTACCGGTGAAGCCTTCGACCGTAAGGTCACCGTCGGCTACATGTACATGATCAAGCTGAACCACCTCGTGGACGACAAGATCCACGCCCGTTCGATCGGTCCGTACTCGCTCGTTACCCAGCAGCCGCTGGGAGGTAAGGCGCAGTTCGGTGGCCAGCGCTTCGGGGAAATGGAGGTCTGGGCACTGGAAGCTTACGGCGCCGCCTACACGCTGCAGGAAATGCTGACCGTGAAGTCGGATGACGTGGCAGGTCGTACAAAGGTCTACGAGGCGATCGTCCGTGGTGACGACACGTTCGAGGCCGGCATTCCGGAGAGCTTCAACGTTCTCGTCAAGGAAATGCGCTCGCTGGGTCTCTCGGTCGAACTCGAAAACTCGAAGATCGAGACGGGCGAGGGTGGCCAGCGTGGACTACATTTCTACCCGGGGCGAAGCCTCGTCCCTCCGTTTCCGGGACGCCATGCTGGCAGGACTTGCACGTGACGGCGGTCTCTACGTGCCGCGCGAGTGGCCTACGCTGACGAAGAAGGACATCCGTTCGCTGCGCGGCAAGCGCTATCAGGACGTTGCCTTCGAAGTGCTGAAGCATTTCGTCGAGGATGAAATCCCCGCCGACAAGTTCAAGGCCATGATCGAAGAGGCCTATGCGACATTCCGGCATCCGGCGGTCGTGCCGCTCGTGCAGACGGGTCCCAACGACTTCGTGCTCGAACTCTTCCACGGCACTACGCTCGCGTTCAAGGACGTGGCGATGCAGTTGCTGGCGCGGCTCATGGATCATGTGCTGGCAGAGCGCGGCGAACGCGCCACCATCGTCGGCGCGACCTCGGGCGATACCGGCGGTGCGGCAATCGACGCTTTTGCCGGCCGCGAGCGCACCGATATCTTCATCCTTTTCCCGCACGGCAAGGTCTCGCCGGTTCAGCAGCGGCAGATGACGACCTCCAATGCGGCGAATGTGCACGCGCTGGCGGTCAACGGCAATTTCGACGACTGCCAGAACCTCGTGAAGGAAATGTTCAACGACGCGGCCTTCCGCGACCGGTTGAAGCTTTCGGGCGTCAACTCGATCAACTGGGCCCGCATCATGGCGCAGGTTGTCTATTATTTCACGGCCGCGCTGTCGCTCGGCGCGCCGGACCGTAAAGTCTCCTTCACCGTGCCGACCGGAAATTTCGGCGATATTTTCGCCGGCTACGTCGCCAAGAAGATGGGCCTGCCGATCGACCGGCTGGTGATTGCCACCAATGACAACGACATCCTGGCCCGCACGCTGAAGACCGGCCGCTACGAGATGAAGGATGTGAAGGCTACCACCTCGCCTTCCATGGATATCGGGATTTCATCCAATTTCGAGCGGCTGCTGTTTGAATCCTACGGCCGCGATGCCGCCGCCGTGCGCTCCGCAATGGCGGGTCTCAAGCAGTCCGGCGCCTTCGAAATCCAGCCGGATGCGCTGAAGGCGATCAAGCGCGAGTTCCGCGCCGGTCGCGCCACCGAAAAGCAGGTCGCGACCACCATCCGCGAGACGCTGGCTGCCACCGGCTACCTCATCGACCCCCATACGGCGACCGGCGTTTTCGTCGCTCAAAAGAATTTCAGACCCGCAAGTCCGATGGTCACGCTCGCCACCGCGCATCCGGCCAAATTCCCGGCGGCGGTAAAATCCGCTTGCGGAATTGATCCGGGGCTTCCATCATGGCTAGCTGATCTTATGCAAAGGGAGGAGCGCTTCGATATCTTGGAGCCTGAGCTTAAGGCCGTCGAAACCTTCATCGGCCAGCATGCCCGCGC
>T20_22
GGCAAGGTGACCCAGGTTATCGGCGCTGTCGTCGACGTCACTTTCGACGGCGAACTGCCGGCGATCCTGAACGCGCTTGAAACCGACAACAACGGCAACCGCCTCGTTCTCGAAGTCGCGCAGCACCTCGGCGAAAGCGCCGTCCGCACCATCGCAATGGACTCGACTGAAGGTCTGGTTCGTGGTCAGCACGTCACGGATACCGGCGCTCCGATCACCGTTCCGGTCGGTCCGGAAACGCTCGGTCGCATCATGAACGTCATCGGCGAGCCGGTGGACGAAGCCGGTCCGCTGGTCACCTCCGGCAAGCGCGCCATCCACCAGGAAGCGCCTTCCTACGTCGATCAGTCGACCGAAGGCCAGATCCTGGTCACCGGCATCAAGGTCGTCGACCTTCTCGCGCCTTACGCAAAGGGCGGCAAGATCGGCCTCTTCGGCGGTGCAGGCGTCGGCAAGACGGTTCTGATCATGGAACTCATCAACAACGTCGCGAAGGCACACGGCGGTTACTCCGTGTTCGCAGGCGTCGGTGAGCGTACCCGCGAAGGCAACGACCTTTACCACGAAATGATCGAATCGGGCGTCAACAAGCATGGCGGCGGCGAAGGCTCCAAGGCCGCGCTCGTCTACGGCCAGATGAACGAACCGCCGGGCGCCCGCGCTCGCGTGGCTCTGACCGGTCTCACCATCGCTGAAGATTTCCGCGACAAGGGCCAGGACGTTCTGTTCTTCGTCGACAACATCTTCCGCTTCACCCAGGCAGGTTCGGAAGTGTCCGCTCTGCTCGGCCGCATTCCTTCGGCCGTGGGCTATCAGCCGACGCTCGCCACCGACATGGGCCAGATGCAGGAACGCATCACCACCACGACCAAGGGCTCGATCACCTCGGTTCAGGCCATCTACGTTCCCGCCGACGACTTGACCGACCCGGCACCGGCTACCTCGTTCGCCCACTTGGACGCAACGACGGTTCTGTCGCGTTCGATCGCCGAAAAGGGCATCTACCCGGCCGTCGACCCGCTCGACTCCACCTCGCGCATGCTCGACCCGCTGGTCGTCGGCGAAGAGCACTATGATATCGCCCGCAAGGTGCAGACGACCCTGCAGCGCTACAAGTCGCTGCAGGACATCATCGCCATCCTCGGCATGGACGAACTGTCCGAAGAGGACAAGATGACCGTCCAGCGCGCCCGCAAGATCGAGCGCTTCCTGTCCCAGCCGTTCTTCGTCGCCGAAGTCTTCACCGGTTCGCCGGGCAAGCTGGTTGCGCTCGAAGACACGATCAAGGGCTTCAAGGGCCTCGTCAACGGCGATTACGACCATCTTCCGGAAGCCGCCTTCTACATGGTCGGCTCGATCGAAGAAGCCGTCGAAAAAGCCAAGAAGCTGGCTGAAGCAGCCTGATGACCAAGTATAAGCTCGAGTACATCTGGCTCGACGGGTACACCCCGGTACCGAACCTGCGTGGCAAGACGCAGATCAAGGAATTCGACACCTTCCCGACGCTCGAACAGCTGCCGCTGTGGGGCTTCGACGGTTCGTCGACCATGCAGGCCGAAGGCCGCTCGTCCGATTGCGTGCTGAAGCCGGTTGCGCTTTATCCCGATCCGGCCCGCACCAACGGCGCGCTGGTCATGTGCGAAGTCATGATGCCGGATGGCGTCACGCCGCATGCAACCAACGCCCGCGCGACCATTCTCGACGACGAGGATGCCTGGTTCGGTTTCGAGCAGGAATACTTCTTCTACCAGAACGGCCGTCCGCTCGGCTTCCCGGAACAGGGTTACCCGGCTCCGCAGGGTCCGTATTACACCGGCGTCGGTTACTCGAACGTCGGTGACGTCGCCCGCGAAATCGTCGAAGAACATCTCGACCTCTGCCTCGCCGCCGGCATCAACCACGAAGGCATCAACGCCGAAGTGGCCAAGGGCCAGTGGGAATTCCAGGTTTTCGGCAAGGGCTCCAAGAAGGCCGCCGACCAGATCTGGATGGCACGCTACCTGCTGCAGCGCCTGACTGAAAAGTACGGCATCGACATCGAATATCATTGCAAGCCGCTCGGCGACACCGACTGGAACGGCTCGGGCATGCACTGCAACTTCTCCACCAAGTACATGCGCGAAGTTGGCGGCAAGGACTATTTCGAAGCGCTTATGGCTGCTTTCGACAAGAACCTGATGGACCACATCGCCGTCTACGGCCCGGACAACGACAAGCGTCTGACCGGCAAGCACGAAACGGCTCCGTGGAACAAGTTCTCCTACGGCGTTGCCGACCGCGGTGCCTCGATCCGCGTGCCGCATTCGTTCGTCAAGAACGACTACAAGGGCTATCTGGAAGACCGCCGTCCGAACTCCCAGGGCGACCCCTACCAGATCGCTTCCCAGGTTCTGAAGACGATCGCCGAAGTCCCGATGGCACAGAATAGTTTGCGGCTCGTAGAGGATAAAGGCGTGGACAAGAGCAAGGCGCTGGAAGCAGCATTGTCGCAGATCGAACGATCCTTCGGTAAGGGATCGATCATGAAGCTCGGTGCGAACGAGAGCATTGTCGAGATCGAGACGGTTTCCACCGGCTCTCTCAGCCTCGATATCGCGCTCGGTATTGGCGGCCTGCCGAAGGGCCGCATCGTTGAAATCTACGGTCCGGAAAGCTCGGGCAAGACGACGCTTGCATTGCAGACGATCGCCGAAGCCCAGAAGAAGGGCGGCATCTGCGCCTTCGTCGACGCCGAACATGCGCTCGACCCGGTCTATGCCCGCAAGCTTGGCGTCGATCTCCAGAACCTTCTGATCTCGCAGCCGGATACCGGCGAGCAGGCGCTTGAAATTACCGACACGCTGGTCCGTTCCGGTGCCGTCGATGTCCTCGTTATCGACTCGGTTGCGGCACTGACGCCGCGCGCCGAAATCGAGGGCGAAATGGGCGACAGCCTGCCGGGCCTCCAGGCACGCCTGATGAGCCAGGCGCTGCGCAAGCTCACCGCTTCGATCTCCAAGTCGAATACGATGGTGATCTTCATCAACCAGATCCGCATGAAGATCGGCGTGATGTTCGGTTCCCCCGAAACCACCACCGGCGGCAATGCCTTGAAATTCTACGCCTCGGTTCGCCTCGACATCCGCCGCATCGGCCAGGTCAAGGAACGCGAGGAAGTGGTAGGCAACCAGACCCGCGTCAAGGTCGTCAAGAACAAGATGGCGCCTCCCTTCAAGCAGGTCGAATTCGACATCATGTATGGCGAGGGCGTTTCCAAGACCGGCGAACTGGTCGATCTCGGCGTCAAGGCCGGCATCGTCGAGAAGTCAGGTGCCTGGTTCTCCTATAACAGCCAGCGCCTCGGCCAGGGCCGCGAGAACGCCAAGACCTTCCTGCGCGATAATCCGGAACTCGCCCGCGAGATCGAGACGTCGCTCCGCCAGAATGCCGGCCTCATCGCCGACCATGGCTCAGACCCTTTCCTTTAATGGTCGCAGGCGCGTACGCAAGTTTTTTGGAAAAATCCCCGAAGTCACAGAGATGCCGAACCTCATCGAGGTTCAGAAGGCATCCTATGACCAGTTCCTGATGGTTGATGAACCGAAGGGCGGTCGTCCGGACGAAGGTCTGAACGCTGTCTTCCGGTCGGTCTTCCCGATCACCGATTTTTCCGGCGCCTCCATGCTCGAATTCGTGTCCTACGAATTCGAACTGCCGAAGTTCGACGTGGAAGAATGCCGTCAGCGCGATCTGACCTATGCAGCGCCGCTGAAGGTGACGCTGCGTCTCATCGTGTTCGATATCGACGAGGATACGGGCGCCAAGTCCATCAAGGACATCAAGGAACAGTCCGTCTACATGGGCGACATGCCGCTCATGACCGACAACGGTACGTTCATCGTGAACGGCACCGAACGCGTGATCGTGTCCCAGATGCACCGTTCGCCGGGCGTCTTCTTCGACCATGACAAGGGCAAGAGCCACTCTTCCGGCAAGCTGCTCTTCGCAGCCCGCGTCATTCCGTATCGCGGTTCCTGGCTCGACATCGAATTCGACGCCAAGGATATCGTTTACGCCCGTATCGATCGCCGCCGTAAGATCCCCGTGACCTCGCTGCTGATGGCGCTCGGCATGGACGGCGAAGAAATCCTGTCGACCTTCTATACGAAGTCGTCCTATCAGCGCGACGGCGACGGCTGGCGGATTCCGTTCCAGCCGGAAACCCTGAAGGGTGCGAAGACCCTTTCCGACATGATCGACGCCGATACCGGCGAAGTGGTTGTCGAATCCGGCAAGAAGCTCAACCCGCGTCTTCTCCGTCAGCTGACGGAGAAGGGCTTGAAGGCCTTGAAGGCGACCAATGACGACATCTACGGCAACTATCTTGCCGAAGACATCGTCAACGCGGCAACCGGCGAGATCTATCTCGAAGCCGGCGACGAAATCGACGAAAAGACCCTGCCGATCATCCTGAGCGCCGGTTTCGACGAGATCCCGGTTCTCGGCATCGACCATATCAATGTCGGCGCCTACATCCGCAACACGCTTTCCGCCGACAAGAACGAGAACCGCCAGGACGCTCTGTTCGACATCTACCGCGTCATGCGCCCGGGTGAGCCGCCGACGATGGAATCGGCCGAAGCCATGTTCAACTCGCTGTTCTTCGATGCGGAGCGTTACGACCTCTCCGCCGTCGGCCGCGTCAAGATGAACATGCGTCTCGACCTCGAAGTCGCCGATACCGTTCGCACGCTCCGCAAGGACGACATCCTGGCCGTGGTCCGGATGCTGGTCGAGCTGCGCGACGGCAAGGGCGAAATCGACGACATCGACAATCTCGGCAACCGCCGCGTCCGTTCTGTCGGCGAACTGATGGAAAATCAGTATCGCCTCGGCCTGCTCCGCATGGAGCGCGCCATCAAGGAACGCATGTCGTCGATCGAAATCGACACTGTCATGCCGCAGGACCTGATCAACGCGAAGCCGGCAGCTGCCGCGGTTCGCGAATTCTTCGGTTCCTCGCAGCTGTCGCAGTTCATGGACCAGGTGAACCCGCTTTCGGAAATCACCCACAAGCGCCGTCTTTCGGCACTTGGCCCGGGTGGTCTGACCCGCGAGCGCGCAGGCTTCGAAGTCCGCGACGTTCACCCTACCCATTACGGCCGTATTTGCCCGATCGAGACGCCGGAAGGCCCGAACATCGGTCTGATCAACTCGCTTGCCACCTTCGCCCGCGTCAACAAGTACGGCTTCATCGAAAGCCCGTACCGCAAGATCATCGACGGCGTCGTGACGAAGGAAGTGCTTTACCTTTCCGCTATGGAAGAGGCGAAGTATTACGTCGCACAGGCGAACGCCGAGCTGGATAAGAACGGCTCTTTCGTGGAAGAGTTCGTTGTCTGCCGTCATGCCGGCGAAGTCATGCTGTCCCCGCGCGACACCATCAACCTGATGGACGTCTCGCCGAAGCAGCTTGTCTCGGTCGCGGCCGCTCTGATCCCGTTCCTTGAAAACGACGACGCCAACCGCGCTCTCATGGGCTCGAACATGCAGCGTCAGGCCGTGCCGTTGGTGCGTGCTGAAGCTCCGTTCGTCGGCACCGGCATGGAACCGGTCGTCGCCCGCGACTCCGGTGCAGCGATTGCTGCCCGCCGTGGCGGTGTGGTCGACCAGGTCGATGCGACCCGTATCGTTATCCGCGCCACCGAAGACCTCGATCCGTCGAAGTCGGGCGTGGATATCTATCGTCTGCAGAAGTTCCAGCGTTCGAACCAGAACACCTGCGTCAACCAGCGCCCGCTGGTCGCCGTCGGTGACATCCTGAACAAGGGCGACATCATCGCCGACGGTCCTTCGACGGACCTTGGTGACTTGGCGCTCGGCCGCAACGCGCTCGTCGCGTTCATGCCCTGGAACGGCTACAACTACGAAGACTCGATCCTGCTCTCCGAGCGCATTGTGTCGGACGACGTGTTCACCTCCATCCACATCGAAGAATTCGAAGTGATGGCGCGTGATACCAAGCTTGGTCCGGAAGAAATCACGCGCGACATTCCGAACGTTTCGGAAGAAGCGCTGAAGAACCTCGACGAAGCCGGCATCGTCTACATCGGCGCCGAAGTCCAGCCGGGCGACATCCTCGTCGGCAAGATCACCCCGAAGGGCGAAAGCCCGATGACGCCGGAAGAAAAGCTTCTGCGCGCCATCTTCGGTGAAAAGGCCTCCGACGTCCGCGACACTTCCATGCGCATGCCTCCGGGCACGTTCGGCACGGTCGTCGAAGTCCGCGTCTTCAACCGTCACGGTGTGGAGAAGGACGAACGCGCCATGGCGATCGAGCGTGAGGAAATCGAACGCCTCGCCAAGGACCGCGACGACGAACAGGCAATTCTTGACCGCAACGTCTATGGCCGTCTGACGGACATGCTGCGCGGCCAGATGTCGGTTGCCGGTCCGAAGGGCTTCAAGAAGGGCATCGAGCTCACCAACGCCGTCATCTCCGAATATCCCCGCTCGCAGTGGTGGATGTTCGCAGTCGAGGACGAAAAGGTGCAGGGCGAAATCGAAGCGCTCCGTGGTCAGTACGACGAATCCAAGTCGCGCCTTGAACAGCGCTTCATGGACAAGGTCGAAAAGGTCCAGCGCGGCGACGAAATGCCTCCGGGCGTCATGAAGATGGTCAAGGTCTTCGTCGCTGTGAAGCGCAAGATCCAGCCGGGCGACAAGATGGCCGGCCGTCACGGCAACAAGGGCGTCGTGTCGCGTATCGTTCCGGTCGAGGACATGCCGTTCCTCGAAGACGGCACGCATGTCGACATCGTTCTGAACCCGCTCGGCGTGCCTTCGCGCATGAACGTCGGTCAGATCCTCGAGACGCACCTGGCTTGGGCTTGCGCAGGCATGGGTAAGCGTATCGGTGCGCTGCTCGAAGATTACCGCAGGTCGAACGATATCACCGACTTGAAGAAAGAGCTGACGGAAGCCTATCAGAGTGAGGCAAACGCTGAAGTTGCAAGCTTCGACGACGACTCTCTCGTTCGTCTGGCCGAGCAGTCCAAGCGCGGCCTCTCGATCGCAACGCCGGTCTTCGACGGTGCGCATGAGCCGGACGTCGCAGCGATGCTGACCAGGGCAGGCCTCGATCCGTCCGGTCAGTCGGTCCTCTACGACGGCCGTACCGGCGAACAGTTCGACCGCAAGGTGACTGTCGGCTACATGTACATGATCAAGCTGAACCACCTCGTGGACGACAAGATCCACGCGCGTTCGATTGGTCCGTACTCGCTGGTTACCCAGCAGCCGCTCGGTGGCAAGGCGCAGTTCGGCGGCCAGCGCTTCGGCGAAATGGAAGTCTGGGCGCTCGAAGCCTACGGCGCCGCCTACACGCTGCAGGAAATGCTGACCGTGAAGTCGGACGACGTGGCCGGCCGTACCAAGGTCTACGAAGCGATCGTGCGCGGCGACGACACGTTCGAGGCAGGCATTCCGGAGAGCTTCAACGTTCTCGTCAAGGAAATGCGCTCTCTCGGCCTGTCCGTCGAGCTCGAGAACTCGAAGATCGAGGACGCGAACGCCGGCCAGCGTGGACTATATTTCTACCCGGGGCGAAGCCGCTCCGCTCGGATTCCGGGATGCGCTGATGGCGGGCCTTGCCCGCGACGGCGGCCTTTACGTGCCACGTCAATGGCCTTCGCTCTCCAAAAAGGAGATCCGCGCCCTGCGCGGCAGGACCTATCAGGAGGTCGCCTTCGAGATTCTCAAGCACTTCGTCGGCGACGAAATTCCCGCCGACAAGCTGAAGGGAATGATCGACGAGGCCTATGCCACGTTCCGGCATCCGGCCGTCGTGCCGCTGGTACAGACGGGGCCGAACGATTTCGTGCTCGAACTCTTCCACGGCACGACGCTCGCCTTCAAGGACGTGGCGATGCAGTTGCTTGCCCGGCTGATGGACTATGTGCTCGCCGAGCGCGGCGAACGCGCCACGATCGTCGGCGCGACGTCGGGGGATACCGGCGGGGCGGCCATCGACGCATTCGCGGGCCGCGAGCGCACCGACATCTTCATCCTTTTCCCGCATGGCAAGGTCTCGTCTGTGCAGCAGCGGCAGATGACGACCTCCAGTGCCGCCAACGTGCATGCGCTGGCGCTGAGGGGCAATTTCGACGACTGCCAGAACATCGTCAAGGAGATGTTCAACGACGTCGCCTTCCGCGACCGGGTGAAGCTCTCGGGCGTCAACTCGATCAACTGGGCGCGCATCATGGCGCAGGTGGTCTATTATTTCACGGCCGCCGTTTCGCTCGGCGGGCCGGACCGGAAAATCTCCTTCACGGTGCCGACCGGCAATTTCGGCGATATTTTCGCGGGTTATGTGGCCAAGAAGATGGGCTTGCCGATCGACCGGCTGGTGATCGCCACCAACGACAACGACATCCTCGCCCGGACGCTGAAGACCGGCCGCTACGAGATGCGCGACGTCAAGGCGACCACCTCGCCGTCGATGGACATCCAGATCTCGTCCAATTTCGAGCGGCTGCTGTTCGAAGCCTATGGCCGCGACGCCGCGTCGGTGCGTGCCGCGATGGCCGGGCTGAAGCAGTCCGGCAGCTTCGAGATCAAGCCTGAGGCGCTGAAAGCCGTCCGCCGCGAGTTCCGTGCCGGGCGGGCGACGGAGCGACAGGTTGCCGCAACCATCCGCGAAACGCTTTCCGAGACCGGGTACCTCCTCGATCCCCATACTGCGACCGGTGTTTTCGTCGCAGGCAAGAACGCAAAACCGGCAAGCCCGATGGTCACTCTGGCCACCGCGCACCCGGCCAAATTTCCGGCCTCGGTAAAATCCGCTTGCGGAATTGATCCGGCGCTTCCATCATGGCTTGCTGATCTTATGCAAAGGGAGGAGCGCTTCGATATCTTGGAGCCTGAGCTTAAGGCCGTCGAAACATTCATCGGCCAGCATGCCCGCGC
>T07_12
GGCAAGGTGACCCAGGTTATCGGCGCTGTCGTCGACGTCACTTTCGACGGCGAACTGCCGGCGATCCTGAACGCGCTTGAAACCGACAACAACGGCAACCGCCTCGTTCTCGAAGTCGCGCAGCACCTCGGCGAAAGCGCCGTCCGCACCATTGCAATGGACTCGACCGAAGGTCTGGTTCGTGGTCAGCACGTCACGGATACCGGCGCCCCGATTACCGTTCCGGTCGGTCCGGAAACGCTCGGCCGCATCATGAACGTCATCGGCGAGCCGGTGGACGAAGCCGGTCCGCTGGTCACCTCCGGCAAGCGCGCCATCCACCAGGAAGCGCCTTCCTACGTCGATCAGTCGACCGAAGGCCAGATCCTGGTCACCGGCATCAAGGTCGTCGACCTTCTCGCGCCTTACGCAAAGGGCGGCAAGATCGGCCTCTTCGGCGGTGCAGGCGTCGGCAAGACGGTTCTGATCATGGAACTCATCAACAACGTCGCGAAGGCACACGGCGGTTACTCCGTGTTCGCAGGCGTCGGTGAGCGTACCCGCGAAGGCAACGACCTTTACCACGAAATGATCGAATCGGGCGTCAACAAGCATGGCGGCGGCGAAGGCTCCAAGGCCGCGCTCGTCTACGGCCAGATGAACGAACCGCCGGGCGCCCGCGCTCGCGTGGCTCTGACCGGTCTCACCATCGCTGAAGATTTCCGCGACAAGGGCCAGGACGTTCTGTTCTTCGTCGACAACATCTTCCGCTTTACCCAGGCAGGTTCGGAAGTGTCGGCTCTGCTCGGCCGCATCCCTTCGGCCGTGGGCTATCAGCCGACGCTTGCCACCGACATGGGCCAGATGCAGGAACGCATCACCACCACGACCAAGGGCTCGATCACCTCGGTTCAGGCTATCTACGTTCCCGCCGACGACTTGACCGACCCGGCGCCGGCAACCTCGTTCGCCCACTTGGACGCAACGACCGTTCTGTCGCGTTCGATCGCCGAAAAGGGCATCTACCCGGCCGTCGACCCGCTCGACTCCACCTCGCGCATGCTCGACCCGCTGGTCGTCGGCGAAGAGCACTATGATATCGCCCGCAAGGTGCAGACGACCCTGCAGCGCTACAAGTCGCTGCAGGACATCATCGCCATCCTCGGCATGGACGAACTGTCCGAAGAGGACAAGATGACCGTCCAGCGCGCCCGCAAGATCGAGCGCTTCCTGTCCCAGCCGTTCTTCGTCGCAGAAGTCTTCACCGGTTCGCCGGGCAAGCTGGTCGCACTCGAAGACACGATCAAGGGCTTCAAGGGCCTCGTCAACGGCGACTACGACCATCTTCCGGAAGCTGCCTTCTACATGGTCGGCTCGATCGAAGAAGCCGTCGAAAAGGCCAAGAAGCTGGCCGAAGCCGCCTGATGACCAAGTATAAGCTCGAGTACATCTGGCTCGACGGGTACACCCCGGTACCGAACCTGCGTGGCAAGACGCAGATCAAGGAATTCGACACCTTTCCGACGCTCGAACAGCTGCCGCTGTGGGGCTTCGACGGTTCGTCGACCATGCAGGCCGAAGGCCGCTCGTCCGATTGCGTGCTGAAGCCGGTTGCGCTTTATCCGGATCCGGCCCGCACCAACGGCGCGCTGGTCATGTGTGAAGTCATGATGCCGGATGGCGTCACGCCGCATGCGACCAACGCCCGCGCGACCATCCTCGACGACGAGGACGCCTGGTTCGGTTTCGAGCAGGAATACTTCTTCTACCAGAACGGCCGCCCGCTCGGCTTCCCGGAACAGGGTTACCCGGCTCCGCAGGGCCCGTATTACACCGGCGTCGGTTACTCGAACGTCGGTGACGTCGCCCGCGAAATCGTCGAAGAGCATCTCGACCTCTGCCTGGAAGCCGGCATCAACCACGAAGGCATCAACGCCGAAGTGGCCAAGGGCCAGTGGGAATTCCAGGTTTTCGGCAAGGGCTCCAAGAAGGCCGCCGACCAGATCTGGATGGCACGCTACCTGCTGCAGCGCCTGACTGAAAAGTACGGCATCGACATCGAATACCACTGCAAGCCGCTCGGCGACACCGACTGGAACGGCTCAGGCATGCACTGCAACTTCTCCACCAAATACATGCGCGAAGTTGGCGGCAAGGACTATTTCGAAGCGCTGATGGCTGCTTTCGACAAGAACCTGATGGACCACATCGCCGTCTACGGCCCGGACAACGACAAGCGTCTGACCGGCAAGCACGAAACGGCTCCGTGGAACAAGTTCTCCTACGGCGTTGCCGACCGCGGTGCCTCGATCCGCGTGCCGCATTCGTTCGTCAAGAACGACTACAAGGGCTATCTGGAAGACCGCCGTCCGAACTCCCAGGGCGACCCCTACCAGATCGCTTCCCAGGTTCTGAAGACGATCGCCGAAGTCCCCATGGCACAGAATAGTTTGCGGCTCGTAGAGGATAAAGGCGTGGACAAGAGCAAGGCGCTGGAAGCGGCATTGTCGCAGATCGAACGGTCCTTCGGTAAGGGATCGATCATGAAGCTCGGTGCGAACGAGAGCATTGTCGAAATCGAGACGGTTTCCACCGGCTCTCTCAGCCTCGATATCGCGCTCGGCATTGGCGGCCTGCCGAAGGGCCGCATCGTTGAAATCTACGGTCCGGAAAGCTCCGGCAAGACGACGCTTGCATTGCAGACGATCGCCGAAGCCCAGAAGAAGGGCGGCATCTGCGCCTTCGTCGACGCCGAACATGCGCTCGACCCGGTCTATGCCCGCAAGCTTGGCGTCGATCTCCAGAACCTTCTGATCTCGCAGCCGGATACCGGCGAGCAGGCGCTTGAAATCACTGACACGCTGGTCCGTTCCGGTGCCGTCGATGTCCTCGTTATCGACTCGGTTGCGGCACTGACGCCGCGCGCCGAAATCGAGGGCGAAATGGGCGACAGCCTGCCGGGCCTCCAGGCACGCCTGATGAGCCAGGCGCTGCGCAAGCTCACCGCTTCGATCTCCAAGTCGAATACGATGGTGATCTTCATCAACCAGATCCGCATGAAGATCGGTGTGATGTTCGGTTCCCCCGAAACCACCACCGGCGGCAATGCCTTGAAATTCTACGCCTCGGTTCGCCTCGACATCCGCCGCATCGGCCAGGTCAAGGAACGCGAGGAAGTGGTCGGCAACCAGACGCGCGTCAAGGTCGTCAAGAACAAGATGGCGCCTCCCTTCAAGCAGGTCGAATTCGACATCATGTATGGCGAGGGCGTTTCCAAGACTGGCGAACTGGTCGATCTCGGCGTCAAGGCCGGCATCGTCGAGAAGTCAGGCGCCTGGTTCTCCTATAACAGCCAGCGCCTCGGCCAGGGCCGCGAGAACGCCAAGACCTTCCTGCGCGATAATCCGGAACTCGCCCGCGAGATCGAGACGTCGCTCCGCCAGAATGCCGGCCTCATCGCCGACCATGGCTCAGACCCTTTCCTTTAATGGTCGCAGGCGCGTACGCAAGTTTTTTGGAAAAATCCCCGAAGTCACAGAGATGCCGAACCTCATCGAGGTTCAGAAGGCATCCTATGACCAGTTCCTGATGGTTGATGAACCGAAGGGCGGTCGTCCGGACGAAGGTCTGAACGCTGTCTTCCGGTCGGTCTTCCCGATCACCGATTTTTCCGGCGCCTCCATGCTCGAATTCGTGTCCTACGAATTCGAACTGCCGAAGTTCGACGTGGAAGAATGCCGTCAGCGCGATCTGACCTACGCAGCGCCGCTGAAGGTGACGCTGCGTCTCATCGTGTTCGATATCGACGAGGATACGGGCGCCAAGTCCATCAAGGACATCAAGGAACAGTCCGTCTACATGGGCGACATGCCGCTCATGACCGATAACGGTACGTTCATCGTGAACGGCACCGAACGCGTGATCGTGTCCCAGATGCACCGTTCGCCGGGCGTCTTCTTCGACCACGACAAGGGCAAGAGCCACTCTTCCGGCAAGCTGCTCTTCGCAGCCCGCGTCATCCCGTATCGCGGTTCCTGGCTCGACATCGAATTCGACGCCAAGGATATCGTTTACGCCCGTATCGACCGCCGCCGTAAGATCCCCGTGACCTCGCTGCTGATGGCGCTCGGCATGGACGGCGAAGAAATCCTGTCGACCTTCTATACGAAGTCGTCCTATCAGCGCGACGGCGACGGCTGGCGGATTCCGTTCCAGCCGGAAACCCTGAAAGGTGCGAAGACCCTTTCCGACATGATCGACGCCGATACCGGCGAAGTGGTTGTCGAATCCGGCAAGAAGCTCAACCCGCGTCTTCTCCGTCAGCTGACGGAGAAGGGCTTGAAGGCGTTGAAGGCGACCAATGACGACATCTACGGCAACTATCTTGCCGAAGACATCGTCAACGCGGAAACCGGCGAGATCTACCTCGAAGCCGGCGACGAAATCGACGAAAAGACCCTGCCGATCATCCTGAGCGCCGGTTTCGACGAGATCCCGGTTCTCGGCATCGACCATATCAATGTCGGCGCCTACATCCGCAACACGCTTTCCGCCGACAAGAACGAGAACCGCCAGGACGCTCTGTTCGACATCTACCGCGTCATGCGCCCGGGTGAACCGCCGACGATGGAATCGGCCGAAGCCATGTTCAACTCGCTGTTCTTCGATGCGGAGCGTTACGACCTCTCCGCCGTCGGCCGCGTCAAGATGAACATGCGTCTCGACCTCGAAGTCGCCGATACCGTTCGCACGCTCCGCAAGGACGACATCCTGGCCGTGGTCCGGATGCTGGTCGAACTGCGCGACGGCAAGGGCGAAATCGACGACATCGACAACCTCGGCAACCGCCGCGTCCGTTCTGTCGGCGAACTGATGGAAAATCAGTATCGCCTCGGCCTGCTCCGCATGGAGCGCGCCATCAAGGAACGCATGTCGTCGATCGAAATCGACACTGTCATGCCGCAGGACCTGATCAACGCGAAGCCGGCAGCTGCCGCGGTTCGCGAATTCTTCGGTTCCTCGCAGCTGTCGCAGTTCATGGACCAGGTGAACCCGCTTTCGGAAATCACCCACAAGCGCCGTCTTTCGGCACTTGGCCCGGGTGGTCTGACCCGCGAGCGCGCAGGCTTCGAAGTCCGCGACGTTCACCCGACCCATTACGGTCGTATTTGCCCGATCGAGACGCCGGAAGGCCCGAACATCGGTCTGATCAACTCGCTTGCCACCTTCGCCCGCGTCAACAAGTACGGCTTCATCGAAAGCCCGTACCGCAAGATCATCGACGGCGTCGTGACGAAGGAAGTGCTTTACCTTTCCGCTATGGAAGAGGCGAAGTATTACGTGGCACAGGCGAACGCCGAGCTGGATAAGAACGGCTCTTTCGTGGAAGAGTTCGTCGTCTGCCGTCATGCCGGCGAAGTCATGCTGTCCCCGCGCGACACCATCAACCTGATGGACGTCTCGCCGAAGCAGCTTGTCTCGGTCGCGGCCGCTCTCATCCCGTTCCTGGAAAACGACGACGCCAACCGCGCTCTCATGGGCTCGAACATGCAGCGTCAGGCCGTGCCGTTGGTGCGTGCTGAAGCTCCGTTCGTCGGCACCGGCATGGAACCGGTCGTCGCCCGCGACTCCGGTGCAGCGATTGCTGCCCGCCGTGGCGGTGTGGTCGACCAGGTCGATGCGACCCGTATCGTTATCCGCGCCACCGAAGACCTCGATCCGTCGAAGTCGGGCGTGGATATCTATCGTCTGCAGAAGTTCCAGCGTTCGAACCAGAACACCTGCGTCAACCAGCGCCCGCTGGTCGCCGTCGGTGACATCCTGAACAAGGGCGACATCATCGCCGACGGTCCTTCGACGGACCTTGGTGACTTGGCGCTCGGCCGCAACGCGCTCGTCGCGTTCATGCCCTGGAACGGCTACAACTACGAAGACTCGATCCTGCTCTCCGAGCGCATTGTGTCGGACGACGTGTTCACCTCCATCCACATCGAAGAATTCGAAGTGATGGCGCGTGATACCAAGCTTGGTCCGGAAGAAATCACGCGCGACATTCCGAACGTTTCGGAAGAAGCGCTGAAGAACCTCGACGAAGCCGGCATCGTCTACATCGGCGCCGAAGTCCAGCCGGGCGACATCCTCGTCGGCAAGATCACCCCGAAGGGCGAAAGCCCGATGACGCCGGAAGAAAAGCTTCTGCGCGCCATCTTCGGTGAAAAGGCCTCCGACGTCCGCGACACTTCCATGCGCATGCCTCCGGGCACGTTCGGCACGGTCGTCGAAGTCCGCGTCTTCAACCGTCACGGTGTGGAGAAGGACGAACGCGCCATGGCGATCGAGCGTGAGGAAATCGAACGCCTCGCCAAGGACCGCGACGACGAACAGGCAATTCTTGACCGCAACGTCTATGGCCGTCTGACGGACATGCTGCGCGGCCAGATGTCGGTTGCCGGTCCGAAGGGCTTCAAGAAGGGCATCGAGCTCACCAACGCCGTCATCTCCGAATATCCCCGCTCGCAGTGGTGGATGTTCGCAGTCGAGGACGAAAAGGTGCAGGGCGAAATCGAAGCGCTCCGTGGTCAGTACGACGAATCCAAGTCGCGCCTTGAACAGCGCTTCATGGACAAGGTCGAAAAGGTCCAGCGCGGCGACGAAATGCCTCCGGGCGTCATGAAGATGGTCAAGGTCTTCGTCGCTGTGAAGCGCAAGATCCAGCCGGGCGACAAGATGGCCGGCCGTCATGGCAACAAGGGCGTCGTGTCGCGTATCGTTCCGGTCGAGGACATGCCGTTCCTCGAAGACGGCACACATGTCGACATCGTTCTGAACCCGCTCGGCGTGCCTTCGCGAATGAACGTCGGTCAGATCCTCGAGACGCACCTGGCCTGGGCTTGCGCAGGCATGGGCAAGCGTATCGGGGCGCTGCTCGAAGATTACCGCAGGTCGAACGATATCACCGACTTGAAGAAAGAGCTGACGGAAGCCTATCAGAGTGAGGCAAACGCTGAAGTTGCAAGCTTCGACGACGACTCTCTCGTTCGTCTGGCCGAGCAGTCCAAGCGCGGCCTCTCGATCGCAACGCCGGTCTTCGACGGTGCGCATGAGCCGGACGTCGCAGCGATGCTGACCAGAGCAGGCCTCGATCCGTCCGGTCAGTCGGTCCTCTACGACGGCCGTACCGGCGAACAGTTCGACCGCAAGGTGACTGTCGGCTACATGTACATGATCAAGCTGAACCATCTCGTGGACGACAAGATCCACGCGCGTTCGATTGGTCCGTACTCGCTGGTTACCCAGCAGCCGCTCGGTGGCAAGGCGCAGTTCGGCGGCCAGCGCTTCGGCGAAATGGAAGTCTGGGCGCTCGAAGCCTACGGCGCCGCCTACACGCTGCAGGAAATGCTGACCGTGAAGTCGGACGACGTGGCGGGCCGTACCAAGGTCTACGAAGCGATCGTGCGCGGCGACGACACGTTCGAGGCAGGCATTCCGGAGAGCTTCAACGTTCTCGTCAAGGAAATGCGCTCTCTCGGCCTGTCCGTCGAGCTCGAGAACTCGAAGATCGAGGACGCGAACGCCGGCCAGCGTGGACTATATTTCTACCCGGGGCGAAGCCGCTCCGCTCGGATTCCGGGATGCGCTGATGGCGGGCCTTGCCCGCGACGGCGGCCTTTACGTGCCACGCCAATGGCCTTCGCTCTCCAAAAAGGAGATCCGCGCCCTGCGCGGCAGGACCTATCAGGAGGTCGCCTTCGAGATCCTCAAGCACTTTGTCGGCGACGAAATCCCCGCCGACAAGCTGAAGGGCATGATTGGCGAGGCCTATGCCACGTTCCGGCATCCGGCCGTAGTGCCGCTGGTGCAGACCGGGCCGAACGATTTCGTGCTCGAACTCTTCCACGGCACGACGCTCGCCTTCAAGGACGTGGCGATGCAGTTGCTTGCCCGGCTGATGGACTATGTGCTGGCCGAGCGCGGCGAGCGCGCCACGATCGTCGGCGCGACGTCGGGGGATACCGGCGGAGCGGCCATCGACGCGTTCGCGGGCCGCGAGCGCACCGACATCTTCATCCTTTTCCCGCATGGCAAGGTCTCGTCCGTACAGCAGCGACAGATGACGACCTCCAGTGCCGCCAACGTGCATGCGATGGCGCTGAAGGGCAATTTCGACGACTGCCAGAACATCGTCAAGGAGATGTTCAACGACGTCGCCTTCCGCGACCGGGTGAAGCTCTCGGGCGTCAACTCGATCAACTGGGCGCGCATCATGGCGCAGGTGGTCTATTATTTCACGGCCGCCGTTTCGCTCGGCGGGCCGGACCGGAAAATCTCCTTCACGGTGCCGACCGGCAATTTCGGCGATATCTTCGCGGGTTATGTGGCCAAGAAGATGGGCCTGCCGATCGACCGGCTGGTGATCGCCACCAACGACAACGACATCCTCGCCCGGACGCTGAAGACCGGCCGCTACGAGATGCGCGACGTCAAGGCGACCACCTCGCCGTCGATGGACATCCAGATCTCGTCCAATTTCGAGCGGCTGCTGTTCGAAGCCTATGGCCGCGACGCCGCTTCGGTGCGCGCCGCGATGGCCGGGCTGAAGCAGTCGGGCAGCTTCGAGATCAAGCCGGAGGCGCTGAAAGCCGTCCGCCGCGAGTTCCGTGCCGGGCGGGCGACGGAGCGACAGGTTGCCGCAACCATCCGCGAAACGCTTTCCGAGACCGGATACCTCCTCGATCCCCATACTGCGACCGGTGTTTTCGTCGCAGGCAAGAACGCAAAACCGGCAAGCCCGATGGTCACTCTGGCCACTGCGCACCCGGCCAAATTTCCGGCCTCGGTAAAATCCGCTTGCGGAATTGATCCGGCGCTTCCATCATGGCTTGCTGATCTTATGCAAAGGGAGGAGCGCTTCGATATCTTGGAGCCTGAGCTTAAGGCCGTCGAAACATTCATCGGCCAGCATGCCCGCGC
>T25_27
GGCAAGGTGACCCAGGTTATCGGCGCTGTCGTCGACGTCGCTTTCGACGGCGAACTGCCGGCGATTTTGAACGCGCTTGAAACCGACAACAACGGCAACCGCCTCGTTCTCGAAGTCGCGCAGCACCTCGGCGAAAGCGCCGTCCGCACCATCGCGATGGACTCGACCGAAGGTCTGGTTCGTGGTCAGCGGGTCACCGATACCGGCGCTCCGATCACCGTTCCGGTCGGTCCGGAAACGCTCGGCCGCATCATGAACGTCATCGGCGAGCCGGTCGACGAAGCAGGTCCGCTCGTCACCTCCGGCAAGCGCGCCATCCACCAGGAAGCACCAGCCTATGTCGAGCAGTCGACAGAAGGCCAGATCCTGGTCACCGGCATCAAGGTCGTCGACCTTCTCGCGCCTTACGCAAAGGGCGGCAAGATCGGCCTCTTCGGCGGTGCAGGCGTCGGCAAGACGGTTCTGATCATGGAACTCATCAACAACGTCGCGAAGGCACACGGCGGTTATTCCGTGTTCGCAGGCGTCGGTGAGCGTACCCGCGAAGGTAACGACCTTTACCACGAAATGATCGAATCGGGCGTCAACAAGCATGGCGGCGGCGAAGGCTCCAAGGCCGCGCTCGTCTACGGCCAGATGAACGAACCGCCGGGCGCCCGCGCTCGCGTCGCTCTGACCGGTCTCACCATCGCTGAAGACTTCCGCGACAAGGGCCAGGACGTTCTGTTCTTCGTCGACAACATCTTCCGCTTTACCCAGGCAGGTTCGGAAGTGTCGGCTCTGCTCGGCCGTATTCCTTCGGCCGTGGGCTATCAGCCGACGCTCGCCACCGACATGGGCCAGATGCAGGAACGCATCACCACCACGACCAAGGGCTCGATCACCTCGGTTCAGGCCATCTACGTTCCCGCCGACGACTTGACCGACCCGGCACCGGCTACCTCGTTCGCCCACTTGGACGCAACGACGGTTCTGTCGCGTTCGATCGCCGAAAAGGGCATCTACCCGGCCGTCGACCCGCTCGACTCCACCTCGCGCATGCTCGACCCGCTGGTCGTCGGCGAAGAGCACTATGATATCGCCCGCAAGGTGCAGACGACCCTGCAGCGCTACAAGTCTCTCCAGGACATCATCGCCATCCTCGGCATGGACGAACTGTCCGAAGAGGACAAGATGACCGTCCAGCGCGCCCGCAAGATCGAGCGCTTCCTGTCCCAGCCGTTCTTCGTCGCAGAAGTCTTCACCGGTTCGCCGGGTAAGCTGGTTGCACTCGAAGACACGATCAAGGGCTTCAAGGGCCTCGTCAACGGCGACTACGACCATCTTCCGGAAGCTGCCTTCTACATGGTCGGCTCGATCGAAGAAGCCGTCGAAAAGGCCAAGAAGCTGGCCGAAGCCGCCTGATGACCAAGTATAAGCTCGAGTACATCTGGCTCGACGGGTACACCCCGGTACCGAACCTGCGTGGCAAGACGCAGATCAAGGAATTCGACACCTTTCCGACGCTCGAACAGCTGCCGCTGTGGGGCTTCGACGGTTCGTCGACCATGCAGGCCGAAGGCCGCTCGTCCGATTGCGTGCTGAAGCCGGTTGCGCTTTATCCGGATCCGGCCCGCACCAACGGCGCGCTGGTCATGTGTGAAGTCATGATGCCGGATGGCGTCACGCCGCATGCGACCAACGCCCGCGCGACCATCCTCGACGACGAGGACGCCTGGTTCGGTTTCGAGCAGGAATACTTCTTCTACCAGAACGGCCGCCCGCTCGGCTTCCCGGAACAGGGTTACCCGGCTCCGCAGGGCCCGTATTACACCGGCGTCGGTTACTCGAACGTCGGTGACGTCGCCCGCGAAATCGTCGAAGAGCATCTCGACCTCTGCCTGGAAGCCGGCATCAACCACGAAGGCATCAACGCCGAAGTGGCCAAGGGCCAGTGGGAATTCCAGGTTTTCGGCAAGGGCTCCAAGAAGGCCGCCGACCAGATCTGGATGGCACGCTACCTGCTGCAGCGCCTGACTGAAAAGTACGGCATCGACATCGAATACCACTGCAAGCCGCTCGGCGACACCGACTGGAACGGCTCAGGCATGCACTGCAACTTCTCCACCAAATACATGCGCGAAGTTGGCGGCAAGGACTATTTCGAAGCGCTGATGGCTGCTTTCGACAAGAACCTGATGGACCACATCGCCGTCTACGGCCCGGACAACGACAAGCGTCTGACCGGCAAGCACGAAACGGCTCCGTGGAACAAGTTCTCCTACGGCGTTGCCGACCGCGGTGCCTCGATCCGCGTGCCGCATTCGTTCGTCAAGAACGACTACAAGGGCTATCTGGAAGACCGCCGTCCGAACTCCCAGGGCGACCCCTACCAGATCGCTTCCCAGGTTCTGAAGACGATCGCCGAAGTCCCCATGGCACAGAATAGTTTGCGGCTCGTAGAGGACAAAGGCGTGGACAAGAGCAAGGCGCTGGAAGCAGCATTGTCGCAGATCGAACGATCCTTCGGTAAGGGATCGATCATGAAGCTCGGTGCGAACGAGAGCATTGTCGAGATCGAGACGGTTTCCACCGGCTCTCTCAGCCTCGATATCGCGCTCGGTATTGGCGGCCTGCCGAAGGGCCGCATCGTTGAAATCTACGGTCCGGAAAGCTCGGGCAAGACGACGCTTGCATTGCAGACGATCGCCGAAGCCCAGAAGAAGGGCGGCATCTGCGCCTTCGTCGACGCCGAACATGCGCTCGACCCGGTCTATGCCCGCAAGCTTGGCGTCGATCTCCAGAACCTTCTGATCTCGCAGCCGGATACCGGCGAGCAGGCGCTTGAAATTACCGACACGCTGGTCCGTTCCGGTGCCGTCGATGTCCTCGTTATCGACTCGGTTGCGGCACTGACGCCGCGCGCCGAAATCGAGGGCGAAATGGGCGACAGCCTGCCGGGCCTCCAGGCACGCCTGATGAGCCAGGCGCTGCGCAAGCTCACCGCTTCGATCTCCAAGTCGAATACGATGGTGATCTTCATCAACCAGATCCGCATGAAGATCGGCGTGATGTTCGGTTCCCCCGAAACCACCACCGGCGGCAATGCCTTGAAATTCTACGCCTCGGTTCGCCTCGACATCCGCCGCATCGGCCAGGTCAAGGAACGCGAGGAAGTGGTAGGCAACCAGACCCGCGTCAAGGTCGTCAAGAACAAGATGGCGCCTCCCTTCAAGCAGGTCGAATTCGACATCATGTATGGCGAGGGCGTTTCCAAGACCGGCGAACTGGTCGATCTCGGCGTCAAGGCCGGCATCGTCGAGAAGTCAGGTGCCTGGTTCTCCTATAACAGCCAGCGCCTCGGCCAGGGCCGCGAGAACGCCAAGACCTTCCTGCGCGATAATCCGGAACTCGCCCGCGAGATCGAGACGTCGCTCCGCCAGAATGCCGGCCTCATCGCCGACCATGGCTCAGACCCTTTCCTTTAATGGTCGCAGGCGCGTACGCAAGTTTTTTGGAAAAATCCCCGAAGTCACAGAGATGCCGAACCTCATCGAGGTTCAGAAGGCATCCTATGACCAGTTCCTGATGGTTGATGAACCGAAGGGCGGTCGTCCGGACGAAGGTCTGAACGCTGTCTTCCGGTCGGTCTTCCCGATCACCGATTTTTCCGGCGCCTCCATGCTCGAATTCGTGTCCTACGAATTCGAACTGCCGAAGTTCGACGTGGAAGAATGCCGTCAGCGCGATCTGACCTACGCAGCGCCGCTGAAGGTGACGCTGCGTCTCATCGTGTTCGATATCGACGAGGATACGGGCGCCAAGTCCATCAAGGACATCAAGGAACAGTCCGTCTACATGGGCGACATGCCGCTCATGACCGACAACGGTACGTTCATCGTGAACGGCACCGAACGCGTGATCGTGTCCCAGATGCACCGTTCGCCGGGCGTCTTCTTCGACCACGACAAGGGCAAGAGCCACTCTTCCGGCAAGCTGCTCTTCGCAGCCCGCGTCATCCCGTATCGCGGTTCCTGGCTCGACATCGAATTCGACGCCAAGGATATCGTTTACGCCCGTATCGACCGCCGCCGTAAGATCCCCGTGACCTCGCTGCTGATGGCGCTCGGCATGGACGGCGAAGAAATCCTGTCGACCTTCTATACGAAGTCGTCCTATCAGCGCGACGGCGACGGCTGGCGGATTCCGTTCCAGCCGGAAACCCTGAAGGGTGCGAAGACCCTTTCCGACATGATCGACGCCGATACCGGCGAAGTGGTTGTCGAATCCGGCAAGAAGCTCAACCCGCGTCTTCTCCGTCAGCTGACGGAGAAGGGCTTGAAGGCCTTGAAGGCGACCAATGACGACATCTACGGCAACTATCTTGCCGAAGACATCGTCAACGCGGCAACCGGCGAGATCTACCTCGAAGCCGGCGACGAAATCGACGAAAAGACCCTGCCGATCATCCTGAGCGCCGGTTTCGACGAAATCCCGGTTCTAGGCATCGACCATATCAATGTCGGCGCCTACATCCGCAACACGCTTTCCGCCGACAAAAACGAGAACCGTCAGGACGCTCTGTTCGACATCTACCGCGTCATGCGCCCGGGTGAACCGCCGACGATGGAATCGGCCGAAGCCATGTTCAACTCGCTGTTCTTCGATGCGGAGCGTTACGACCTCTCCGCCGTCGGCCGCGTCAAGATGAACATGCGTCTCGACCTCGAAGTCGCCGATACCGTTCGCACGCTCCGCAAGGACGACATCCTGGCCGTGGTCCGGATGCTGGTCGAGCTGCGCGATGGCAAGGGCGAAATCGACGACATCGACAACCTCGGCAACCGCCGCGTCCGTTCTGTCGGCGAACTGATGGAAAATCAGTATCGCCTCGGCCTGCTCCGCATGGAGCGCGCCATCAAGGAACGCATGTCGTCGATCGAAATCGACACTGTCATGCCGCAGGACCTGATCAACGCGAAGCCGGCAGCTGCCGCGGTTCGCGAATTCTTCGGTTCCTCGCAGCTGTCGCAGTTCATGGACCAGGTGAACCCGCTTTCGGAGATCACCCACAAGCGCCGTCTTTCGGCACTTGGCCCGGGTGGCCTGACCCGCGAGCGCGCAGGCTTCGAAGTCCGCGACGTTCACCCGACCCATTACGGCCGTATTTGCCCGATCGAGACGCCGGAAGGCCCGAACATCGGTCTGATCAACTCGCTTGCCACCTTCGCCCGCGTCAACAAGTACGGCTTCATCGAAAGCCCGTACCGCAAGATCATCGACGGCGTCGTGACGAAGGAAGTGCTTTACCTTTCCGCTATGGAAGAGGCGAAGTATTACGTCGCACAGGCGAACGCCGAACTGGATAAGAACGGCTCTTTCGTGGAAGAGTTCGTTGTTTGCCGTCATGCCGGCGAAGTCATGCTGTCCCCGCGCGACACCATCAACCTGATGGACGTCTCGCCGAAGCAGCTTGTCTCGGTCGCGGCCGCTCTGATCCCGTTCCTGGAAAACGACGACGCCAACCGCGCTCTCATGGGCTCGAACATGCAGCGTCAGGCCGTGCCGCTGGTACGTGCTGAAGCTCCGTTCGTCGGCACCGGCATGGAACCGGTCGTCGCCCGCGACTCCGGTGCGGCGATCGCTGCCCGCCGTGGCGGCGTTGTCGACCAGGTCGACGCGACCCGTATCGTTATCCGCGCCACCGAAGACCTCGATCCGTCGAAGTCGGGCGTCGATATCTATCGTCTGCAGAAGTTCCAGCGTTCGAACCAGAACACCTGCGTCAACCAGCGCCCGCTGGTCGCCGTCGGTGACATCCTGAACAAGGGCGACATCATCGCCGACGGCCCGTCGACGGACCTTGGTGACTTGGCGCTCGGCCGCAACGCGCTCGTCGCGTTCATGCCCTGGAACGGCTACAACTACGAAGACTCGATCCTGCTCTCCGAGCGCATCGTGTCGGACGACGTGTTCACCTCCATCCACATCGAGGAATTCGAAGTGATGGCGCGTGACACCAAGCTTGGTCCGGAAGAAATCACGCGCGACATTCCGAACGTTTCGGAAGAAGCGCTGAAGAACCTCGACGAAGCCGGCATCGTCTACATCGGCGCCGAAGTCCAGCCGGGCGACATCCTCGTCGGCAAGATCACTCCGAAGGGCGAAAGCCCGATGACGCCGGAAGAAAAGCTTCTACGCGCCATCTTCGGTGAAAAGGCCTCCGACGTTCGCGACACCTCCATGCGCATGCCTCCGGGCACGTTCGGCACGGTCGTGGAAGTCCGCGTCTTCAACCGTCACGGTGTGGAGAAGGACGAACGCGCCATGGCGATCGAGCGTGAGGAAATCGAACGCCTCGCCAAGGACCGCGACGACGAACAGGCAATTCTTGACCGCAACGTCTATGGCCGTCTGACGGACATGCTGCGCGGCCAGATGTCGGTTGCCGGTCCGAAGGGCTTCAAGAAGGGCATCGAGCTCACCAACGCCGTCATCTCCGAATATCCCCGCTCGCAGTGGTGGATGTTCGCAGTCGAGGACGAAAAGGTGCAGGGCGAAATCGAAGCGCTCCGCGGTCAGTACGACGAATCCAAGTCGCGCCTTGAACAGCGCTTCATGGACAAGGTCGAGAAGGTCCAGCGCGGCGACGAAATGCCTCCGGGCGTCATGAAGATGGTCAAGGTCTTCGTCGCTGTGAAGCGCAAGATCCAGCCGGGCGACAAGATGGCCGGGCGTCACGGCAACAAGGGCGTCGTGTCGCGCATCGTTCCGGTCGAGGACATGCCGTTCCTCGAAGACGGCACGCATGTCGACATCGTTCTGAACCCGCTCGGCGTGCCTTCGCGCATGAACGTCGGTCAGATCCTCGAGACGCACCTGGCTTGGGCTTGCGCAGGCATGGGTAAGCGTATCGGTGCGCTGCTCGAAGATTACCGCAGGTCGAACGATATCACCGACTTGAAGAAAGAGCTGACGGAAGCCTATCAGAGTGAGGCAAACGCTGAAGTTGCAAGCTTCGACGACGACTCTCTCGTTCGTCTGGCCGAGCAGTCCAAGCGTGGCCTCTCGATCGCAACGCCGGTCTTCGACGGTGCGCATGAGCCGGACGTCGCAGCGATGCTGACCAGGGCAGGCCTCGATCCGTCCGGTCAGTCGGTCCTCTACGACGGCCGTACCGGCGAACAGTTCGACCGCAAGGTGACTGTCGGCTACATGTACATGATCAAGCTGAACCACCTCGTGGACGACAAGATCCACGCGCGTTCGATTGGTCCGTACTCGCTGGTTACCCAGCAGCCGCTCGGTGGCAAGGCGCAGTTCGGCGGCCAGCGCTTCGGCGAAATGGAAGTCTGGGCGCTCGAAGCCTACGGCGCCGCCTACACGCTGCAGGAAATGCTGACCGTGAAGTCGGACGACGTGGCCGGCCGTACCAAGGTCTACGAAGCGATCGTGCGCGGCGACGACACGTTCGAGGCAGGCATTCCGGAGAGCTTCAACGTTCTCGTCAAGGAAATGCGCTCTCTCGGCCTGTCCGTCGAGCTCGAGAACTCGAAGATCGAGGACGCGAACGCCGGCCAGCGTGGACTATATTTCTACCCGGGGCGAAGCCGCTCCGCTCGGATTCCGGGATGCGCTGATGGCGGGCCTTGCCCGCGACGGCGGCCTTTACGTGCCACGCCAATGGCCTTCGCTCTCCAAAAAGGAGATCCGCGCCCTGCGCGGCAGGACCTATCAGGAGGTCGCCTTCGAGATCCTCAAGCACTTCGTCGGCGACGAAATCCCCGCCGACAAGCTGAAGGGCATGATTGACGAGGCCTATGCCACGTTCCGGCATCCGGCCGTCGTGCCGCTGGTGCAGACCGGGCCGAACGACTTCGTGCTCGAGCTCTTCCACGGCACGACGCTCGCCTTCAAGGACGTGGCGATGCAGCTGCTCGCCCGGCTGATGGACTATGTGCTGGCCGAGCGCGGCGAGCGCGCCACGATCGTCGGCGCGACGTCGGGGGATACCGGCGGAGCGGCCATCGACGCATTCGCGGGCCGCGAGCGCACCGACATCTTCATCCTTTTCCCGCATGGCAAGGTCTCGTCCGTGCAGCAGCGGCAGATGACGACCTCCAGTGCCGCCAACGTGCATGCGCTGGCGCTGAGGGGCAATTTCGACGACTGCCAGAACATCGTCAAGGAGATGTTCAACGACGTCGCCTTCCGCGACCGGGTGAAGCTCTCGGGCGTCAACTCGATCAACTGGGCGCGCATCATGGCGCAGGTCGTCTATTATTTCACGGCCGCCGTTTCGCTCGGCGGGCCGGACCGGAAAATCTCCTTCACGGTGCCGACCGGCAATTTCGGCGATATTTTCGCGGGTTATGTGGCCAAGAAGATGGGCTTGCCGATCGACCGGCTGGTGATCGCCACCAATGACAACGACATTCTCGCCCGGACGCTGAAGACCGGCCGCTACGAGATGCGCGACGTCAAGGCGACCACCTCGCCGTCGATGGACATCCAGATCTCGTCCAATTTCGAGCGGCTGCTGTTCGAAGCCTATGGCCGCGACGCCGCTTCGGTGCGCGCCGCGATGGCCGGGCTGAAGCAGTCCGGCAGCTTCGAGATCAAGCCGGAGGCGCTGAAAGCCGTCCGCCGCGAGTTCCGTGCCGGGCGGGCGACGGAGCGACAGGTTGCCGCAACCATCCGCGAAACGCTTTCCGAGACCGGATACCTCCTCGATCCCCATACTGCGACCGGTGTTTTCGTCGCAGGCAAGAACGCAAAACCGGCAAGCCCGATGGTCACTCTGGCCACTGCGCACCCGGCCAAATTTCCGGCCTCGGTAAAATCCGCTTGCGGAATTGATCCGGCGCTTCCATCATGGCTTGCTGATCTTATGCAAAGGGAGGAGCGCTTCGATATCTTGGAGCCTGAGCTTAAGGCCGTCGAAACATTCATCGGCCAGCATGCCCGCGC
>T25_13
GGCAAGGTGACCCAGGTTATCGGCGCTGTCGTCGACGTCGCTTTCGACGGCGAACTGCCGGCGATTTTGAACGCGCTTGAAACCGACAACAACGGCAACCGCCTCGTTCTCGAAGTCGCGCAGCACCTCGGCGAAAGCGCCGTCCGCACCATCGCGATGGACTCGACCGAAGGTCTGGTTCGTGGTCAGCGGGTCACCGATACCGGCGCTCCGATCACCGTTCCGGTCGGTCCGGAAACGCTCGGCCGCATCATGAACGTCATCGGCGAGCCGGTCGACGAAGCGGGTCCGCTCGTCACCTCCGGCAAGCGCGCCATTCACCAGGAAGCACCGGCCTATGTCGAGCAGTCGACAGAAGGCCAGATCCTGGTCACCGGCATCAAGGTCGTCGACCTTCTCGCGCCTTACGCAAAGGGCGGCAAGATCGGCCTCTTCGGCGGTGCAGGCGTCGGCAAGACGGTTCTGATCATGGAACTCATCAACAACGTCGCGAAGGCACACGGCGGTTATTCCGTGTTCGCAGGCGTCGGTGAGCGTACCCGCGAAGGTAACGACCTTTACCACGAAATGATCGAATCGGGCGTCAACAAGCATGGCGGCGGCGAAGGCTCCAAGGCCGCGCTCGTCTACGGCCAGATGAACGAACCGCCGGGCGCCCGCGCCCGCGTCGCTCTGACCGGTCTCACCATCGCTGAAGACTTCCGCGACAAGGGCCAGGACGTTCTGTTCTTCGTCGACAACATCTTCCGCTTTACCCAGGCAGGTTCGGAAGTGTCGGCTCTGCTCGGCCGTATTCCTTCGGCCGTGGGTTATCAGCCGACGCTCGCCACCGACATGGGCCAGATGCAGGAACGCATCACCACCACGACCAAGGGCTCGATCACCTCGGTTCAGGCCATCTACGTTCCCGCCGACGACTTGACCGACCCGGCACCGGCTACCTCGTTCGCCCACTTGGACGCAACGACGGTTCTGTCGCGTTCGATCGCCGAAAAGGGCATCTACCCGGCCGTCGACCCGCTCGACTCCACCTCGCGCATGCTCGACCCGCTGGTCGTCGGCGAAGAGCACTATGATATCGCCCGCAAGGTGCAGACGACCCTGCAGCGCTACAAGTCGCTGCAGGACATCATCGCCATCCTCGGCATGGACGAACTGTCCGAAGAGGACAAGATGACCGTCCAGCGCGCCCGCAAGATCGAGCGCTTCCTGTCCCAGCCGTTCTTCGTCGCAGAAGTCTTCACCGGTTCGCCGGGCAAGCTGGTTGCACTCGAAGACACGATCAAGGGCTTCAAGGGCCTCGTCAACGGCGATTACGACCATCTTCCGGAAGCTGCCTTCTACATGGTCGGCTCGATCGAAGAAGCCGTCGAAAAGGCCAAGAAGCTGGCTGAAGCCGCCTGATGACCAAGTATAAGCTCGAGTACATCTGGCTCGACGGGTACACCCCGGTACCGAACCTGCGTGGCAAGACGCAGATCAAGGAATTCGACACCTTCCCGACGCTCGAACAGCTGCCGCTGTGGGGCTTCGACGGTTCGTCGACCATGCAGGCCGAAGGCCGCTCGTCCGATTGCGTGCTGAAGCCGGTTGCGCTTTATCCCGATCCGGCCCGCACCAACGGCGCGCTGGTCATGTGCGAAGTCATGATGCCGGATGGCGTCACGCCGCATGCGACCAACGCTCGTGCGACCATCCTCGACGACGAGGATGCCTGGTTCGGCTTCGAGCAGGAATACTTCTTCTACCAGAACGGCCGTCCGCTCGGCTTCCCGGAACAGGGCTACCCGGCTCCGCAGGGCCCGTATTACACCGGTGTCGGTTACTCGAACGTCGGTGACGTCGCTCGCGAAATCGTCGAAGAACATCTCGACCTCTGCCTCGCCGCCGGCATCAACCACGAAGGCATCAACGCCGAAGTGGCCAAGGGCCAGTGGGAATTCCAGGTTTTCGGCAAGGGCTCCAAGAAGGCCGCCGACCAGATCTGGATGGCACGCTACCTGCTGCAGCGCCTGACTGAAAAGTACGGCATCGACATCGAATATCATTGCAAGCCGCTCGGCGACACCGACTGGAACGGCTCGGGCATGCACTGCAACTTCTCCACCAAGTACATGCGCGAAGTTGGCGGCAAGGACTATTTCGAAGCGCTCATGGCTGCTTTCGACAAGAACCTGATGGACCACATCGCCGTCTACGGCCCGGACAACGACAAGCGCCTGACCGGCAAGCACGAAACGGCTCCGTGGAACAAGTTCTCCTACGGCGTTGCCGACCGCGGTGCTTCGATCCGCGTGCCGCACTCGTTCGTCAAGAACGACTACAAGGGCTATCTGGAAGACCGCCGTCCGAACTCCCAGGGCGACCCCTACCAGATCGCTTCCCAGGTTCTGAAGACGATCGCCGAAGTCCCGATGGCACAGAATAGTTTGCGGCTCGTAGAGGATAAAGGCGTGGACAAGAGTAAGGCGCTGGAAGCGGCATTGTCGCAGATCGAACGGTCCTTCGGTAAGGGATCGATCATGAAGCTCGGTGCAAACGAGAGCATTGTCGAAATCGAGACGGTTTCCACCGGCTCTCTCAGCCTCGATATCGCGCTCGGCATTGGCGGCCTGCCGAAGGGCCGCATCGTTGAAATCTACGGCCCGGAAAGCTCCGGCAAGACGACGCTTGCATTGCAGACGATCGCCGAAGCCCAGAAGAAGGGCGGCATCTGCGCCTTCGTCGATGCCGAACATGCGCTCGACCCGGTCTATGCCCGCAAGCTTGGCGTCGATCTCCAGAACCTTCTGATCTCGCAGCCGGATACCGGCGAGCAGGCGCTTGAAATCACCGACACGCTGGTCCGTTCCGGTGCCGTCGATGTGCTCGTTATCGATTCGGTTGCGGCATTGACGCCGCGCGCCGAAATCGAGGGCGAAATGGGCGACAGCCTGCCGGGCCTTCAGGCACGCCTGATGAGCCAGGCGCTGCGCAAGCTCACCGCTTCGATTTCCAAGTCGAATACGATGGTGATCTTCATCAACCAGATCCGCATGAAGATCGGTGTGATGTTCGGTTCCCCCGAAACCACCACCGGTGGCAACGCCTTGAAATTCTACGCCTCTGTTCGCCTCGACATCCGCCGTATCGGCCAGGTCAAGGAACGCGAGGAAGTGGTCGGCAACCAGACCCGCGTCAAGGTCGTCAAGAACAAGATGGCGCCTCCCTTCAAGCAGGTCGAATTCGACATCATGTATGGCGAAGGCGTTTCCAAGACCGGCGAACTGGTGGATCTCGGCGTCAAGGCCGGCATCGTCGAGAAGTCAGGTGCCTGGTTCTCCTATAACAGCCAGCGCCTCGGCCAGGGCCGCGAGAACGCCAAGACCTTCCTGCGTGACAATCCCGAACTCGCCCGCGAGATCGAGACGTCGCTCCGCCAGAATGCCGGCCTCATCGCCGACCATGGCTCAGACCCTTTCCTTTAATGGTCGCAGGCGCGTACGCAAGTTTTTTGGAAAAATCCCCGAAGTCACAGAGATGCCGAACCTCATCGAGGTTCAGAAGGCATCCTATGACCAGTTCCTGATGGTTGATGAACCGAAGGGCGGTCGTCCGGACGAAGGTCTGAACGCTGTCTTCCGGTCGGTCTTCCCGATCACCGATTTTTCCGGCGCCTCCATGCTCGAATTCGTGTCCTACGAATTCGAACTGCCGAAGTTCGACGTGGAAGAATGCCGTCAGCGCGATCTGACCTATGCAGCGCCGCTGAAGGTGACGCTGCGTCTCATCGTGTTCGATATCGATGAGGATACGGGCGCCAAGTCCATCAAGGACATCAAGGAACAGTCCGTCTACATGGGCGACATGCCGCTCATGACCGACAACGGTACGTTCATCGTGAACGGCACCGAACGCGTGATCGTGTCCCAGATGCACCGTTCGCCGGGCGTCTTCTTCGACCACGACAAGGGCAAGAGCCACTCTTCCGGCAAGCTGCTCTTCGCAGCCCGCGTCATCCCGTATCGCGGTTCCTGGCTCGACATCGAATTCGACGCCAAGGATATCGTTTACGCCCGTATCGACCGCCGCCGTAAGATCCCCGTGACCTCGCTGCTGATGGCGCTCGGCATGGACGGCGAAGAAATCCTGTCGACCTTCTACACGAAGTCGTCCTACCAGCGCGACGGCGAAGGCTGGCGGATTCCGTTCCAGCCGGAAACCCTGAAGGGTGCGAAGACCCTTTCCGACATGATCGACGCCGATACCGGCGAAGTGGTTGTCGAATCCGGCAAGAAGCTCAACCCGCGTCTTCTCCGTCAGCTGACGGAGAAGGGCTTGAAGGCCTTGAAGGCGACCAATGACGACATCTACGGCAATTATCTTGCCGAAGACATCGTCAACGCGGCAACCGGCGAGATCTACCTCGAAGCCGGCGACGAAATCGACGAAAAGACCCTGCCGATCATCCTGAGCGCCGGTTTCGACGAGATCCCGGTTCTCGGCATCGACCATATCAATGTCGGCGCCTACATCCGCAATACGCTTTCCGCCGACAAGAACGAGAACCGTCAGGACGCTCTGTTCGACATCTACCGCGTCATGCGCCCGGGTGAACCGCCGACGATGGAATCGGCCGAAGCCATGTTCAACTCGCTGTTCTTCGATGCGGAGCGTTACGACCTCTCCGCCGTCGGCCGCGTCAAGATGAACATGCGTCTCGACCTCGAAGTCGCCGATACCGTTCGCACGCTCCGCAAGGACGACATCCTGGCCGTGGTCCGGATGCTGGTCGAGCTGCGCGACGGCAAGGGCGAAATCGACGACATCGACAACCTCGGCAACCGCCGCGTCCGTTCTGTCGGCGAACTGATGGAAAATCAGTATCGTCTCGGCCTGCTCCGCATGGAGCGCGCCATCAAGGAACGCATGTCGTCGATCGAAATCGACACCGTCATGCCGCAGGACCTGATCAACGCGAAGCCGGCAGCTGCCGCGGTTCGCGAATTCTTCGGCTCCTCGCAGCTGTCGCAGTTCATGGACCAGGTGAACCCGCTTTCGGAAATCACCCACAAGCGCCGTCTTTCGGCACTTGGCCCGGGTGGTCTGACCCGCGAGCGCGCAGGCTTCGAAGTCCGCGACGTTCACCCGACCCATTACGGCCGTATTTGCCCGATCGAGACGCCGGAAGGCCCGAACATCGGTCTGATCAACTCGCTTGCCACCTTCGCCCGCGTCAACAAGTACGGCTTCATCGAAAGCCCGTACCGCAAGATCATCGACGGCGTCGTGACGAAGGAAGTGCTTTACCTTTCCGCTATGGAAGAGGCGAAGTATTACGTGGCACAGGCGAACGCCGAGCTGGATAAGAACGGCTCTTTCGTGGAAGAGTTCGTTGTTTGCCGTCATGCCGGCGAAGTCATGCTGTCCCCGCGCGACACCATCAACCTGATGGACGTCTCGCCGAAGCAGCTCGTTTCGGTCGCGGCCGCTCTGATCCCGTTCCTGGAAAACGACGACGCCAACCGCGCTCTCATGGGCTCGAACATGCAGCGTCAGGCCGTGCCGCTGGTGCGTGCTGAAGCTCCGTTCGTCGGCACCGGCATGGAACCGGTCGTCGCCCGCGACTCCGGTGCGGCTATCGCTGCCCGCCGTGGCGGTGTGGTCGACCAAGTCGACGCGACCCGTATCGTTATCCGCGCCACCGAAGACCTCGATCCGTCGAAGTCGGGTGTCGATATCTATCGTCTGCAGAAGTTCCAGCGTTCGAACCAGAACACCTGCGTCAACCAGCGCCCGCTGGTCGCTGTCGGTGATATCCTGAACAAGGGCGACATCATCGCCGACGGTCCGTCGACGGACCTTGGTGACTTGGCGCTCGGCCGCAACGCGCTCGTCGCGTTCATGCCCTGGAACGGTTACAACTACGAAGACTCGATCCTGCTCTCCGAGCGCATCGTGTCGGACGACGTGTTCACTTCCATCCACATCGAGGAATTCGAAGTGATGGCGCGTGACACCAAGCTTGGTCCGGAAGAAATCACGCGCGACATTCCGAACGTTTCGGAAGAAGCGCTGAAGAACCTCGACGAAGCCGGCATCGTCTACATCGGCGCCGAAGTCCAGCCGGGCGACATCCTCGTCGGCAAGATCACCCCGAAGGGCGAAAGCCCGATGACGCCGGAAGAAAAGCTTCTGCGCGCCATCTTCGGTGAAAAGGCCTCCGACGTCCGCGACACCTCCATGCGCATGCCTCCGGGCACGTTCGGCACGGTCGTCGAAGTCCGCGTCTTCAACCGTCACGGTGTGGAGAAGGACGAACGCGCCATGGCGATCGAGCGTGAGGAAATCGAACGCCTCGCCAAGGACCGCGACGACGAACAGGCAATTCTTGACCGCAACGTCTATGGCCGTCTGACGGACATGCTGCGCGGCCAGATGTCGGTTGCCGGTCCGAAGGGCTTCAAGAAGGGCATCGAGCTCACCAACGCCGTCATCTCCGAATATCCCCGCTCGCAGTGGTGGATGTTCGCAGTCGAGGACGAAAAGGTGCAGGGCGAAATCGAAGCGCTCCGCGGTCAGTACGACGAATCCAAGTCGCGCCTTGAACAGCGCTTCATGGACAAGGTCGAAAAGGTCCAGCGCGGCGACGAAATGCCTCCGGGCGTCATGAAGATGGTCAAGGTCTTCGTCGCTGTGAAGCGCAAGATCCAGCCGGGCGACAAGATGGCCGGCCGTCACGGCAACAAGGGCGTCGTGTCGCGCATCGTTCCGGTCGAGGACATGCCGTTCCTCGAAGACGGCACGCATGTCGACATCGTTCTGAACCCGCTCGGCGTGCCTTCGCGCATGAACGTCGGTCAGATCCTCGAGACGCACCTGGCCTGGGCTTGCGCAGGCATGGGCAAGCGTATCGGTGCGCTGCTCGAAGATTACCGCAGGTCGAACGATATCACCGACTTGAAGAAAGAGCTGACGGAAGCCTATCAGAGTGAGGCAAACGCCGAAGTTGCAAGCTTCGACGACGACTCTCTCGTTCGTCTGGCCGAGCAGTCCAAGCGCGGCCTTTCGATCGCAACGCCGGTCTTCGACGGTGCGCATGAGCCGGACGTCGCAGCGATGCTGACCAGGGCAGGCCTCGATCCGTCCGGTCAGTCGGTCCTCTACGACGGCCGTACCGGCGAACAGTTCGACCGCAAGGTGACTGTCGGCTACATGTACATGATCAAGCTGAACCACCTCGTGGACGACAAGATCCACGCGCGTTCGATTGGTCCGTACTCGCTGGTTACCCAGCAGCCGCTCGGTGGCAAGGCGCAGTTCGGCGGCCAGCGCTTCGGCGAAATGGAAGTCTGGGCGCTCGAAGCCTACGGCGCCGCCTACACGCTGCAGGAAATGCTGACCGTGAAGTCGGACGACGTAGCTGGCCGTACCAAGGTCTACGAAGCGATCGTGCGCGGCGACGACACGTTCGAGGCAGGCATTCCGGAGAGCTTCAACGTTCTCGTCAAGGAAATGCGCTCTCTCGGCCTGTCCGTCGAACTCGAGAACTCGAAGATCGAGGACGCGAACGCCGGCCAGCGTGGACTATATTTCTACCCGGGGCGAAGCCGCTCCGCTCGGATTCCGGGATGCGCTGATGGCGGGCCTTGCCCGCGACGGCGGCCTTTACGTGCCACGCCAATGGCCTTCGCTCTCCAAAAAGGAGATCCGCGCCCTGCGCGGCAAGACCTATCAGGAGGTTGCCTTCGAGATTCTCAAGCACTTCGTCGGCGACGAAATTCCCGCCGACAAGCTGAAGGGCATGATTGACGAGGCCTATGCCACGTTCCGGCATCCGGCCGTCGTGCCGCTGGTGCAGACCGGGCCGAACGATTTCGTGCTCGAGCTCTTCCACGGCACGACGCTCGCTTTCAAGGACGTGGCGATGCAGCTGCTCGCCCGGCTGATGGACTATGTGCTGGCCGAGCGCGGCGAGCGCGCAACGATCGTCGGCGCGACGTCGGGGGATACCGGCGGGGCGGCCATCGACGCATTCGCGGGCCGCGAGCGCACCGACATCTTCATCCTTTTCCCGCATGGCAAGGTCTCGTCCGTGCAGCAGCGGCAGATGACGACCTCCAGTGCCGCCAACGTGCATGCGCTGGCGCTGAAGGGCAATTTCGACGACTGCCAGAACATCGTCAAGGAGATGTTCAACGACGTCGCCTTCCGCGACCGGGTGAGGCTCTCGGGCGTCAACTCGATCAACTGGGCGCGCATCATGGCGCAGGTGGTCTATTATTTTACGGCCGCCGTTTCGCTTGGGGGACCGGACCGGAAAATCTCCTTCACGGTGCCGACCGGCAATTTCGGCGATATCTTCGCGGGTTATGTGGCCAAGAAGATGGGCCTGCCGATCGACCGGCTGGTGATCGCCACCAACGACAACGACATCCTCGCCCGGACGCTGAAGACCGGCCGCTACGAGATGCGCGACGTCAAGGCGACCACCTCGCCGTCAATGGACATCCAGATCTCGTCCAATTTCGAGCGGCTACTGTTCGAAGCCTATGGCCGCGACGCCGCTTCGGTGCGCGCCGCGATGGCCGGGCTGAAGCAGTCCGGCAGCTTTGAGATCAAGCCGGAGGCGCTGAAAGCCGTCCGCCGCGAGTTCCGTGCCGGGCGGGCGACGGAGCGACAGGTTGCCGCAACCATCCGCGAAACGCTTTCCGAGACCGGGTACCTCCTCGATCCCCATACTGCGACCGGTGTTTTCGTCGCAGGCAAGAACGCAAAACCGGCAAGCCCGATGGTCACTCTGGCCACCGCGCACCCGGCCAAATTTCCGGCCTCGGTAAAATCCGCTTGCGGAATTGATCCGGCGCTTCCATCATGGCTTGCTGATCTTATGCAAAGGGAGGAGCGCTTCGATATCTTGGAGCCTGAGCTTAAGGCCGTCGAAACATTCATCGGCCAGCATGCCCGCGC
>T06_25
GGCAAGGTGACCCAGGTTATCGGCGCTGTCGTCGACGTCACTTTCGACGGCGAACTGCCGGCGATCCTGAACGCGCTTGAAACCGACAACAACGGCAACCGCCTCGTTCTCGAAGTCGCGCAGCACCTCGGCGAAAGCGCCGTCCGCACCATCGCAATGGACTCGACCGAAGGTCTGGTTCGTGGTCAGCACGTCACGGATACCGGCGCCCCGATCACCGTTCCGGTCGGTCCGGAAACGCTCGGCCGCATCATGAACGTCATCGGCGAGCCGGTGGACGAAGCCGGTCCGCTGGTCACCTCCGGCAAGCGCGCCATCCACCAGGAAGCGCCTTCCTACGTCGATCAGTCGACCGAAGGCCAGATCCTGGTCACCGGCATCAAGGTCGTCGACCTTCTCGCGCCTTACGCAAAGGGCGGCAAGATCGGCCTCTTCGGCGGTGCAGGCGTCGGCAAGACGGTTCTGATCATGGAACTCATCAACAACGTCGCAAAGGCACACGGCGGTTACTCCGTGTTCGCAGGCGTCGGTGAGCGTACCCGCGAAGGCAACGACCTTTACCACGAAATGATCGAATCGGGCGTCAACAAGCATGGCGGCGGCGAAGGCTCCAAGGCCGCGCTCGTCTATGGCCAGATGAACGAACCGCCGGGCGCCCGCGCTCGCGTGGCTCTGACCGGTCTGACCATCGCTGAAGATTTCCGCGACAAGGGCCAGGACGTTCTGTTCTTCGTCGACAACATCTTCCGCTTTACCCAGGCAGGTTCGGAAGTGTCGGCTCTGCTCGGCCGCATCCCTTCGGCCGTGGGCTATCAGCCGACGCTCGCCACCGACATGGGCCAGATGCAGGAACGCATCACCACCACGACCAAGGGCTCGATCACCTCGGTTCAGGCCATCTACGTTCCCGCCGACGACTTGACCGACCCGGCGCCGGCAACCTCGTTCGCCCACTTGGACGCAACGACCGTTCTGTCGCGTTCGATCGCCGAAAAGGGCATCTACCCGGCCGTCGACCCGCTCGACTCCACCTCGCGCATGCTCGACCCGCTGGTCGTCGGCGAAGAGCACTATGATATCGCCCGCAAGGTGCAGACGACCCTGCAGCGCTACAAGTCGCTGCAGGACATCATCGCCATCCTCGGCATGGACGAACTGTCCGAAGAGGACAAGATGACCGTCCAGCGCGCCCGCAAGATCGAGCGCTTCCTGTCCCAGCCGTTCTTCGTCGCCGAAGTCTTCACCGGTTCGCCGGGCAAGCTGGTCGCACTCGAAGACACGATCAAGGGCTTCAAGGGCCTCGTCAACGGCGACTACGACCATCTTCCGGAAGCTGCCTTCTACATGGTCGGCTCGATCGAAGAAGCCGTCGAAAAGGCCAAGAAGCTGGCCGAAGCCGCCTGATGACCAAGTATAAGCTCGAGTACATCTGGCTCGACGGGTACACCCCGGTACCGAACCTGCGTGGCAAGACGCAGATCAAGGAATTCGACACCTTCCCGACGCTCGAACAGCTGCCGCTGTGGGGCTTCGACGGTTCGTCGACCATGCAGGCCGAAGGCCGCTCGTCCGATTGCGTGCTGAAGCCGGTTGCGCTTTATCCCGATCCGGCCCGCACCAACGGCGCGCTGGTCATGTGCGAAGTCATGATGCCGGATGGCGTCACGCCGCATGCGACCAACGCCCGCGCGACCATCCTCGACGACGAGGACGCCTGGTTCGGTTTCGAGCAGGAATACTTCTTCTACCAGAACGGCCGTCCGCTCGGCTTCCCGGAACAGGGCTACCCGGCTCCGCAGGGCCCGTATTACACCGGCGTCGGCTATTCGAACGTTGGTGACGTCGCCCGCGAAATCGTCGAAGAACATCTCGACCTCTGCCTCGCCGCCGGCATCAACCACGAAGGCATCAATGCCGAAGTGGCCAAGGGCCAGTGGGAATTCCAGGTTTTCGGCAAGGGCTCCAAGAAGGCCGCCGACCAGATCTGGATGGCACGCTACCTGCTGCAGCGCCTGACTGAAAAGTACGGCATCGACATCGAATACCACTGCAAGCCGCTCGGCGACACCGACTGGAACGGCTCGGGCATGCACTGCAACTTCTCCACCAAGTACATGCGCGAAGTTGGCGGCAAGGACTATTTCGAAGCGCTGATGGCTGCTTTCGACAAGAACCTGATGGACCACATCGCCGTCTACGGCCCGGACAACGACAAGCGCCTGACCGGCAAGCACGAAACGGCTCCGTGGAACAAGTTCTCCTACGGCGTTGCCGACCGCGGTGCCTCGATCCGCGTGCCGCATTCGTTCGTCAAGAACGACTACAAGGGCTATCTGGAAGATCGCCGTCCGAACTCCCAGGGCGACCCCTACCAGATCGCTTCCCAGGTTCTGAAGACGATCGCCGAAGTCCCGATGGCACAGAATAGTTTGCGGCTCGTAGAGGATAAAGGCGTGGACAAGAGCAAGGCGCTGGAAGCAGCATTGTCGCAGATCGAACGATCCTTCGGTAAGGGATCGATCATGAAGCTCGGTGCGAACGAGAGCATTGTCGAGATCGAGACGGTTTCCACCGGCTCTCTCAGCCTCGATATCGCGCTCGGCATTGGCGGCCTGCCGAAGGGCCGCATCGTTGAAATCTACGGTCCGGAAAGCTCGGGCAAGACGACGCTTGCATTGCAGACGATCGCCGAAGCCCAGAAGAAGGGCGGCATCTGCGCCTTCGTCGACGCCGAACATGCGCTCGACCCTGTCTATGCCCGCAAGCTTGGCGTCGATCTCCAGAACCTTCTGATCTCGCAGCCGGATACCGGCGAGCAGGCGCTTGAAATCACCGACACGCTGGTCCGTTCCGGTGCCGTCGATGTCCTCGTTATCGATTCGGTTGCGGCACTGACGCCGCGCGCCGAAATCGAGGGCGAAATGGGCGACAGCCTGCCGGGCCTCCAGGCACGCCTGATGAGCCAGGCGCTGCGCAAGCTCACCGCTTCGATCTCCAAGTCGAATACGATGGTGATCTTCATCAACCAGATCCGCATGAAGATCGGTGTGATGTTCGGTTCCCCCGAAACCACCACCGGTGGCAACGCCTTGAAATTCTACGCCTCTGTTCGTCTCGACATCCGCCGCATCGGCCAGGTCAAGGAACGCGAGGAAGTGGTAGGCAACCAGACGCGCGTCAAGGTCGTCAAGAACAAGATGGCGCCTCCCTTCAAGCAGGTCGAATTCGACATCATGTATGGCGAGGGCGTTTCCAAGACCGGCGAACTGGTCGATCTCGGCGTCAAGGCCGGCATCGTCGAGAAGTCAGGTGCCTGGTTCTCCTATAACAGCCAGCGCCTCGGCCAGGGCCGCGAGAACGCCAAGACCTTCCTGCGCGATAATCCGGAACTTGCCCGCGAGATCGAGACGTCGCTCCGCCAGAATGCCGGCCTCATCGCCGACCATGGCTCAGACCCTTTCCTTTAATGGTCGCAGGCGCGTACGCAAGTTTTTTGGAAAAATCCCCGAAGTCACAGAGATGCCGAACCTCATCGAGGTTCAGAAGGCATCCTATGACCAGTTCCTGATGGTTGATGAACCGAAGGGCGGTCGTCCGGACGAAGGTCTGAACGCTGTCTTCCGGTCGGTCTTCCCGATCACCGATTTTTCCGGCGCCTCCATGCTCGAATTCGTGTCCTACGAATTCGAACTGCCGAAGTTTGACGTGGAAGAATGCCGTCAGCGCGATCTGACCTATGCAGCGCCGCTGAAGGTGACGCTGCGTCTCATCGTGTTCGATATCGACGAGGATACGGGCGCCAAGTCCATCAAGGACATCAAGGAACAGTCCGTCTACATGGGCGACATGCCGCTCATGACCGACAACGGTACGTTCATCGTGAACGGCACCGAACGCGTGATCGTGTCCCAGATGCACCGTTCGCCGGGCGTCTTCTTCGACCACGACAAGGGCAAGAGCCACTCTTCCGGCAAGCTGCTCTTCGCAGCCCGCGTCATTCCGTATCGCGGTTCCTGGCTCGACATCGAATTCGACGCCAAGGACATCGTTTACGCCCGTATCGACCGCCGCCGTAAGATCCCCGTGACCTCGCTGCTGATGGCGCTCGGCATGGACGGCGAAGAAATCCTGTCGACCTTCTATACGAAGTCGTCCTACCAGCGCGACGGCGAAGGCTGGCGGATTCCGTTCCAGCCGGAAACCCTGAAGGGTGCGAAGACCCTTTCCGACATGATCGACGCCGATACCGGCGAAGTGGTTGTCGAATCCGGCAAGAAGCTCAACCCGCGTCTTCTCCGTCAGCTGACGGAGAAGGGCTTGAAGGCCCTGAAGGCGACCAATGACGACATCTACGGCAACTATCTTGCCGAAGACATCGTCAACGCGGCAACCGGCGAGATCTACCTCGAAGCCGGCGACGAAATCGACGAAAAGACCCTGCCGATCATCCTGAGCGCCGGTTTCGACGAGATCCCGGTTCTCGGCATCGACCATATCAATGTCGGCGCCTATATCCGCAACACGCTGTCGGCCGACAAGAATGAGAACCGCCAGGACGCTCTGTTCGACATCTACCGCGTCATGCGCCCGGGTGAACCGCCGACGATGGAATCGGCCGAAGCCATGTTCAACTCGCTGTTCTTCGATTCGGAGCGTTACGACCTCTCCGCCGTCGGCCGCGTCAAGATGAACATGCGTCTCGACCTCGAAGTCGCCGATACCGTCCGCACGCTCCGCAAGGACGACATCCTGGCCGTGGTCCGGATGCTGGTCGAACTGCGCGACGGCAAGGGCGAGATCGACGATATCGACAACCTCGGCAACCGCCGCGTCCGTTCCGTCGGCGAACTGATGGAAAATCAGTATCGCCTCGGCCTGCTCCGCATGGAGCGCGCCATCAAGGAACGCATGTCGTCGATCGAAATCGACACCGTCATGCCGCAGGACCTGATCAACGCGAAGCCGGCAGCTGCCGCGGTTCGCGAATTCTTCGGCTCCTCGCAGCTGTCGCAGTTCATGGACCAGGTGAACCCGCTTTCGGAAATCACCCACAAGCGCCGTCTTTCGGCACTTGGCCCGGGTGGTCTGACCCGCGAGCGCGCAGGCTTCGAAGTCCGCGACGTTCACCCGACCCATTACGGCCGTATTTGCCCGATCGAGACGCCGGAAGGCCCGAACATCGGTCTGATCAACTCGCTTGCCACCTTCGCCCGCGTCAACAAGTACGGCTTCATCGAAAGCCCGTACCGCAAGATCATCGACGGCGTCGTGACGAAGGAAGTGCTTTACCTTTCCGCTATGGAAGAGGCGAAGTATTACGTGGCACAGGCGAACGCCGAACTGGATAAGAACGGCTCTTTCGTGGAAGAGTTCGTTGTCTGCCGTCATGCCGGCGAAGTCATGCTGTCTCCGCGCGACACCATCAACCTGATGGACGTCTCGCCGAAGCAGCTTGTCTCGGTCGCGGCCGCTCTCATCCCGTTCCTGGAAAACGACGACGCCAACCGCGCTCTCATGGGCTCGAACATGCAGCGTCAGGCCGTGCCGCTGGTACGTGCTGAAGCTCCGTTCGTCGGCACCGGCATGGAACCGGTCGTCGCCCGCGACTCCGGTGCAGCGATTGCTGCCCGCCGTGGCGGTGTGGTCGACCAGGTCGATGCGACCCGTATCGTTATCCGCGCCACCGAAGACCTCGATCCGTCGAAGTCTGGCGTCGATATCTATCGTCTGCAGAAGTTCCAGCGTTCGAACCAGAACACCTGCGTAAACCAGCGCCCGCTGGTCGCCGTCGGTGACATCCTGAACAAGGGCGACATCATTGCCGACGGTCCGTCGACGGACCTCGGTGACTTGGCGCTCGGCCGCAACGCGCTCGTCGCGTTCATGCCCTGGAACGGCTACAACTACGAAGACTCGATCCTGCTCTCCGAGCGCATCGTGTCGGACGACGTGTTCACCTCCATCCACATCGAGGAATTCGAAGTGATGGCGCGCGACACCAAGCTTGGTCCGGAAGAAATCACGCGCGACATTCCGAACGTTTCGGAAGAAGCGCTGAAGAACCTCGACGAAGCCGGCATCGTCTACATCGGCGCCGAAGTCCAGCCGGGAGATATCCTCGTCGGCAAGATCACCCCGAAGGGCGAAAGCCCGATGACGCCGGAAGAAAAGCTTCTGCGCGCCATCTTCGGTGAAAAGGCCTCCGACGTTCGCGACACCTCCATGCGCATGCCTCCGGGCACGTTCGGCACGGTCGTCGAAGTCCGCGTCTTCAACCGTCACGGTGTGGAGAAGGACGAACGCGCCATGGCGATCGAGCGTGAGGAAATCGAACGCCTCGCCAAGGACCGCGACGACGAACAGGCAATTCTTGACCGCAACGTCTATGGCCGTCTGACGGACATGCTGCGCGGCCAGATGTCGGTTGCCGGTCCGAAGGGCTTCAAGAAGGGCATCGAGCTCACCAATGCCGTCATCTCCGAATATCCCCGCTCGCAGTGGTGGATGTTCGCAGTCGAGGACGAAAAGGTGCAGGGCGAAATCGAAGCGCTCCGCGGTCAGTACGACGAATCCAAGTCGCGCCTTGAACAGCGCTTCATGGACAAGGTCGAAAAGGTCCAGCGCGGCGACGAAATGCCTCCGGGCGTCATGAAGATGGTCAAGGTCTTCGTCGCTGTGAAGCGCAAGATCCAGCCGGGCGACAAGATGGCCGGCCGTCACGGCAACAAGGGCGTCGTGTCGCGCATCGTTCCGGTCGAGGACATGCCGTTCCTCGAAGACGGCACGCATGTCGATATCGTTCTGAACCCGCTCGGCGTGCCTTCGCGCATGAACGTCGGCCAGATCCTCGAGACGCACCTGGCCTGGGCTTGCGCAGGCATGGGCAAGCGTATCGGTGCGCTGCTCGAAGAGTACCGCAAGTCGAACGATATCACCGACTTGAAGAAAGAGCTGACGGAAGCCTATCAGAGTGAGGCAAACGCCGAAGTTGCAAGCTTCGACGACGACTCTCTCGTTCGTCTGGCCGAGCAGTCCAAGCGTGGCCTCTCGATCGCAACGCCGGTCTTCGACGGTGCGCATGAGCCGGACGTCGCAGCGATGCTGACCAGGGCAGGCCTCGATCCGTCCGGTCAGTCGGTCCTCTATGACGGCCGTACCGGCGAACAGTTCGACCGCAAGGTGACTGTCGGCTACATGTACATGATCAAGCTGAACCACCTCGTGGACGACAAGATCCACGCGCGTTCGATTGGTCCGTACTCGCTGGTTACCCAGCAGCCGCTCGGTGGCAAGGCGCAGTTCGGCGGCCAGCGCTTCGGCGAAATGGAAGTCTGGGCGCTCGAAGCCTACGGCGCCGCCTACACGCTGCAGGAAATGCTGACCGTGAAGTCGGACGACGTGGCCGGCCGTACCAAGGTCTACGAAGCGATCGTGCGCGGCGACGACACGTTCGAGGCGGGCATTCCGGAGAGCTTCAACGTTCTCGTCAAGGAAATGCGCTCTCTCGGCCTGTCCGTCGAGCTCGAGAACTCGAAGATCGAGGACGCGAACGCCGGCCAGCGTGGACTATATTTCTACCCGGGGCGAAGCCGCTCCGCTCGGATTCCGGGATGCGCTGATGGCGGGCCTTGCCCGCGACGGCGGCCTTTACGTGCCACGTCAATGGCCTTCGCTCTCCAAAAAGGAGATCCGCGCGCTGCGCGGCAAGACCTATCAGGAGGTCGCCTTCGAGATCCTCAAGCACTTCGTCGGTGACGAAATTCCCGCGGGGAAGTTGAAGTCGATGATCGACGAGGCCTATGCCACGTTCCGGCATCCGGCCGTCGTGCCGCTGGTGCAGACCGGGCCGAACGACTTCGTGCTCGAGCTCTTCCACGGCACGACGCTCGCTTTCAAGGACGTGGCGATGCAGCTGCTCGCCCGGCTGATGGACTATGTGCTGGCCGAGCGCGGCGAGCGCGCAACGATCGTCGGCGCGACGTCGGGGGATACCGGCGGGGCGGCCATCGACGCATTCGCGGGCCGCGAGCGCACCGACATCTTCATCCTCTTCCCGCATGGCAAGGTCTCGTCCGTGCAGCAGCGGCAGATGACGACCTCCAGTGCCGCCAACGTGCATGCGCTGGCGCTGAAGGGCAATTTCGACGACTGCCAGAACATCGTCAAGGAGATGTTCAACGACGCCGCCTTCCGCGACCGGGTGAGGCTCTCGGGCGTCAACTCGATCAATTGGGCGCGCATCATGGCGCAAGTGGTCTATTATTTCACGGCCGCCGTCTCGCTCGGCGGGCCGGACCGGAAAGTCTCCTTCACGGTGCCGACTGGCAATTTCGGCGATATCTTCGCGGGTTATGTGGCCAAGAAGATGGGCCTGCCGATCGACCGGCTGGTGATCGCCACCAACGACAACGACATCCTCGCCCGGACGCTGAAGACCGGCCGCTACGAGATGCGCGACGTCAAGGCGACCACCTCGCCGTCGATGGACATCCAGATCTCGTCCAATTTCGAGCGGCTGCTGTTCGAAGCCTATGGCCGCGACACCGCGTCGGTGCGCGCCGCGATGGCTGGCCTCAAGCAATCCGGCAGCTTCGAGATCAAGCCGGACGCGTTGAAGGCCATCCGCCGCGAATTCCGCGCCGGGCGGGCAACGGAGCGGCAGGTGGCCGACACGATCCGCGAGACGCTTGCCGAGACCGGATACCTGCTCGATCCGCATACGGCGACCGGCGTTTTCGTCGCAAAAAAGAACGCAAAACCGGCAAGCCCGATGGTCACTCTGGCCACCGCCCACCCGGCCAAATTTCCGGCCTCGGTAAAATCCGCTTGCGGAATTGATCCGGCGCTTCCATCATGGCTTGCTGATCTTATGCAAAGGGAGGAGCGCTTCGATATCTTGGAGCCTGAGCTTAAGGCCGTCGAAACTTTCATCGGCGAGCATGCCCGCGC
>Neorhizobium galegae
GGCAAGGTGACCCAGGTTATCGGCGCTGTCGTCGACGTCACTTTCGACGGCGAACTGCCGGCGATCCTGAACGCGCTTGAAACCGACAACAACGGCAACCGCCTTGTTCTCGAAGTCGCGCAGCACCTCGGCGAAAGCGCCGTCCGCACCATCGCAATGGACTCGACCGAAGGTCTGGTTCGTGGTCAGCACGTCACGGATACCGGCGCTCCGATCACCGTTCCGGTCGGTCCGGAAACGCTCGGCCGCATCATGAACGTCATCGGCGAGCCGGTGGACGAAGCCGGTCCGCTGGTCACCTCCGGCAAGCGCGCCATCCACCAGGAAGCGCCTTCCTACGTCGATCAGTCGACCGAAGGCCAGATCCTGGTCACCGGCATCAAGGTCGTCGACCTGCTCGCGCCTTACGCAAAGGGCGGCAAGATCGGCCTCTTCGGCGGTGCAGGCGTCGGCAAGACGGTTCTCATCATGGAACTCATCAACAACGTCGCAAAGGCACACGGCGGTTATTCCGTGTTCGCAGGCGTCGGTGAGCGTACCCGCGAAGGCAACGACCTTTACCACGAAATGATCGAATCGGGCGTCAACAAGCATGGCGGCGGCGAAGGCTCCAAGGCCGCGCTCGTCTATGGCCAGATGAACGAACCGCCGGGCGCCCGCGCTCGCGTGGCTCTGACCGGTCTCACCATCGCTGAAGATTTCCGCGACAAGGGCCAGGACGTTCTGTTCTTCGTCGACAACATCTTCCGCTTTACCCAGGCAGGTTCGGAAGTGTCGGCTCTGCTCGGCCGCATCCCTTCGGCCGTGGGCTATCAGCCGACGCTCGCCACCGACATGGGCCAGATGCAGGAACGCATCACCACCACGACCAAGGGCTCGATCACCTCGGTTCAGGCCATCTACGTTCCCGCCGACGACTTGACCGACCCGGCACCGGCAACCTCGTTCGCCCACTTGGATGCAACGACGGTTCTGTCGCGTTCGATCGCCGAAAAGGGCATCTACCCGGCCGTCGACCCGCTCGACTCCACCTCGCGCATGCTCGACCCGCTGGTCGTCGGCGAAGAGCACTATGATATCGCCCGCAAGGTGCAGACGACCCTGCAGCGCTACAAGTCGCTGCAGGACATCATCGCCATCCTCGGCATGGACGAACTGTCCGAAGAGGACAAGATGACCGTCCAGCGCGCCCGCAAGATCGAGCGCTTCCTGTCCCAGCCGTTCTTCGTCGCCGAAGTCTTCACCGGTTCGCCGGGCAAGCTGGTTGCGCTCGAAGACACGATCAAGGGCTTCAAGGGCCTCGTCAACGGCGATTACGACCATCTTCCGGAAGCCGCCTTCTACATGGTCGGCTCGATCGAAGAAGCCGTCGAAAAGGCCAAGAAGCTGGCTGAAGCAGCCTGATGACCAAGTATAAGCTCGAGTACATCTGGCTCGACGGGTACACCCCGGTACCGAACCTGCGTGGCAAGACGCAGATCAAGGAATTCGACACCTTCCCGACGCTCGAACAGCTGCCGCTGTGGGGCTTCGACGGTTCGTCGACCATGCAGGCCGAAGGCCGCTCGTCCGATTGCGTGTTGAAGCCGGTTGCGCTTTATCCCGATCCGGCCCGCACCAACGGCGCGCTCGTCATGTGCGAAGTCATGATGCCGGACGGCGTCACGCCGCATGCGACCAATGCCCGCGCAACCATTCTCGACGACGAGGATGCCTGGTTCGGCTTCGAGCAGGAATACTTCTTCTACCAGAACGGCCGCCCGCTCGGTTTCCCGGAACAGGGTTACCCGGCTCCGCAGGGTCCGTATTACACCGGCGTCGGTTACTCGAACGTTGGTGACGTCGCCCGCGAAATCGTCGAAGAACATCTCGACCTCTGCCTGGAAGCCGGCATCAACCACGAAGGCATCAATGCCGAAGTGGCCAAGGGCCAGTGGGAATTCCAGGTTTTCGGCAAGGGCTCCAAGAAGGCCGCCGACCAGATCTGGATGGCACGCTACCTGCTGCAGCGCCTGACTGAAAAGTACGGCATCGACATCGAATACCACTGCAAGCCGCTCGGCGACACCGACTGGAACGGCTCGGGCATGCATTGCAACTTCTCGACCAAGTACATGCGCGAAGTCGGCGGCAAGGACTATTTCGAAGCGCTGATGGCTGCTTTCGACAAGAACCTGATGGACCACATCGCCGTCTACGGTCCGGACAACGACAAGCGCCTGACCGGCAAGCACGAAACGGCTCCGTGGAACAAGTTCTCCTACGGTGTTGCCGACCGCGGCGCTTCGATCCGCGTGCCCCACTCGTTCGTCAAGAACGACTACAAGGGCTACCTGGAAGACCGCCGTCCGAACTCCCAGGGCGACCCCTACCAGATCGCTTCCCAGGTTCTGAAGACGATCGCCGAAGTCCCGATGGCACAGAATAGTTTGCGGCTCGTAGAGGATAAAGGCGTGGACAAGAGTAAGGCGCTGGAAGCGGCATTGTCGCAGATCGAACGATCCTTCGGTAAGGGATCGATCATGAAGCTCGGTTCGAACGAGAACATTGTCGAGATCGAGACGGTTTCGACCGGCTCTCTCAGCCTCGATATCGCGCTTGGCATCGGCGGCCTGCCGAAGGGCCGTATCGTCGAAATCTACGGTCCGGAAAGCTCGGGCAAGACGACGCTTGCGCTGCAGACGATTGCCGAAGCTCAGAAGAAGGGTGGCATCTGCGCCTTCGTCGACGCCGAACACGCGCTTGATCCGGTCTATGCTCGCAAGCTTGGCGTCGATCTCCAGAACCTTCTGATCTCGCAGCCGGATACCGGCGAGCAGGCGCTCGAAATCACCGACACGCTGGTCCGTTCCGGTGCCGTCGATGTCCTCGTTATCGACTCGGTTGCGGCATTGACCCCGCGCGCCGAAATTGAGGGCGAGATGGGCGACAGCCTGCCGGGCCTTCAGGCGCGCCTGATGAGCCAGGCGCTGCGCAAGCTCACCGCTTCGATTTCCAAGTCGAATACGATGGTGATCTTCATCAACCAGATCCGTATGAAGATCGGCGTGATGTTCGGCTCTCCGGAAACCACCACCGGCGGCAACGCCTTGAAATTCTACGCCTCGGTTCGCCTCGACATCCGCCGCATCGGTCAGGTCAAGGAACGCGAGGAAGTGGTCGGCAACCAGACCCGCGTGAAAGTCGTCAAGAACAAGATGGCGCCTCCCTTCAAGCAGGTCGAATTCGACATCATGTATGGCGAAGGCGTTTCCAAGACCGGCGAACTGGTCGATCTCGGCGTCAAGGCCGGCATCGTCGAGAAGTCTGGTGCCTGGTTCTCCTATAACAGCCAGCGTCTCGGCCAGGGCCGCGAGAACGCCAAGACGTTCCTGCGCGACAACCCTGAGCTTGCCCGGGAGATCGAGACGTCGCTTCGCCAGAATGCCGGCCTCATTGCCGACCATGGCTCAGACCCTTTCCTTTAATGGTCGCAGGCGCGTACGCAAGTTTTTTGGAAAAATCCCCGAAGTCACGGAGATGCCGAACCTCATCGAGGTTCAGAAGGCATCCTATGACCAATTCCTGATGGTCGATGAACCGAAGGGCGGTCGTCCGGACGAAGGTCTGAACGCCGTCTTCCGGTCGGTCTTTCCGATCACCGATTTTTCCGGCGCCTCCATGCTCGAATTCGTATCCTACGAATTCGAGCTGCCGAAGTTCGACGTGGAAGAATGCCGTCAGCGCGATCTGACCTATGCGGCGCCGCTGAAGGTGACTCTGCGCCTGATCGTGTTCGATATCGACGAGGATACGGGCGCAAAGTCGATCAAGGACATCAAGGAGCAGTCGGTCTACATGGGCGACATGCCGCTCATGACCGATAACGGTACGTTCATCGTGAACGGCACCGAGCGCGTGATCGTGTCCCAGATGCACCGTTCGCCGGGCGTCTTCTTCGACCACGACAAGGGCAAGAGCCATTCTTCCGGCAAGCTGCTCTTCGCAGCCCGCGTCATTCCGTATCGCGGTTCCTGGCTCGATATCGAATTCGATGCCAAGGATATCGTCTACGCCCGCATCGACCGCCGCCGTAAGATCCCCGTGACCTCGCTGCTGATGGCGCTTGGCATGGACGGCGAAGAAATCCTGTCGACCTTCTATACGAAGTCGTCCTATCAGCGCGACGGCGATGGCTGGCGGATTCCGTTCCAGCCGGAAACTCTGAAGGGTGCCAAGACCCTTTCCGACATGATTGACGCCGATACCGGCGAAGTGGTTGTCGAATCCGGCAAAAAGCTCACGCCGCGCCTTCTCCGTCAGCTGACGGACAAGGGCCTGAAGGCGTTGAAGGCAACCAATGACGACATCTACGGCAACTATCTTGCCGAAGACATCGTCAACGCGGCAACCGGCGAGATCTACCTCGAAGCCGGCGACGAGATCGACGAAAAGACCCTGCCGGTCATCCTCAATGCCGGTTTCGACGAAGTTCCGGTTCTCGGCATCGACCATATCAATGTCGGCGCCTACATCCGCAACACGCTGTCGGCCGACAAGAACGAGAACCGTCAGGACGCTCTGTTCGACATCTACCGCGTCATGCGTCCGGGTGAACCGCCGACCATGGAATCGGCCGAAGCCATGTTCAACTCGCTGTTCTTCGATTCGGAGCGTTACGACCTCTCCGCCGTCGGCCGCGTCAAGATGAACATGCGCCTCGACCTCGAAGTCGCCGACACCGTCCGCACGCTCCGCAAGGACGACATCCTGGCCGTAGTCCGGATGCTGGTCGAACTGCGCGACGGCAAGGGCGAAATCGACGACATCGACAACCTCGGCAACCGCCGCGTCCGTTCTGTCGGCGAACTGATGGAAAATCAGTATCGCCTCGGCCTGCTCCGCATGGAGCGCGCCATCAAGGAACGCATGTCGTCGATCGAGATCGACACAGTCATGCCGCAGGACCTGATCAACGCGAAGCCTGCCGCTGCCGCGGTTCGCGAATTCTTCGGTTCCTCGCAGCTGTCGCAGTTCATGGACCAGGTGAACCCGCTTTCGGAAATCACCCACAAGCGCCGTCTTTCGGCACTTGGCCCGGGTGGTCTGACCCGCGAGCGCGCCGGCTTCGAAGTCCGCGACGTTCACCCCACCCATTACGGCCGTATTTGCCCGATCGAAACGCCGGAAGGCCCGAACATCGGTCTGATCAACTCGCTTGCAACCTTTGCCCGCGTCAACAAGTACGGCTTCATCGAGAGCCCGTACCGCAAGATCATCGACGGCATCGTGACCAAGGAAGTGCTTTACCTCTCCGCTATGGAAGAGGCGAAGTATTACGTTGCACAGGCGAACGCCGAACTGGATAAGAACGGCTCTTTCGTGGAAGAGTTCGTGGTCTGCCGTCATGCCGGCGAAGTCATGCTGTCCCCGCGCGACACCATCAACCTGATGGACGTCTCGCCGAAGCAGCTCGTTTCGGTCGCGGCCGCTCTGATCCCGTTCCTTGAAAACGACGACGCCAACCGCGCTCTCATGGGCTCGAACATGCAGCGTCAGGCCGTGCCGCTGGTACGTGCTGAAGCTCCGTTCGTCGGCACCGGCATGGAACCGGTCGTCGCCCGCGACTCCGGTGCAGCGATTGCTGCCCGCCGTAGCGGCGTGGTCGACCAGGTCGACGCGACGCGTATCGTTATCCGCGCCACCGAAGACCTCGATCCGTCGAAGTCGGGCGTCGATATCTATCGTCTGCAGAAGTTCCAGCGTTCGAACCAGAACACCTGCGTCAACCAGCGTCCGCTGGTCGCCGTCGGCGACATCCTGAACAAGGGCGACATCATTGCCGACGGTCCGTCGACGGACCTTGGTGACTTGGCGCTCGGCCGCAACGCGCTCGTCGCGTTCATGCCCTGGAACGGCTACAACTACGAAGACTCGATCCTGCTCTCCGAGCGCATCGTATCGGACGACGTGTTCACCTCCATCCACATCGAAGAATTCGAAGTGATGGCGCGTGACACCAAGCTTGGTCCGGAAGAAATCACGCGCGACATTCCGAACGTTTCGGAAGAAGCGCTGAAGAACCTCGACGAAGCCGGCATCGTCTACATCGGCGCCGAAGTCCAGCCGGGCGACATTCTCGTCGGCAAGATCACTCCGAAGGGCGAAAGCCCGATGACGCCGGAAGAAAAGCTTCTGCGCGCCATCTTCGGTGAAAAGGCCTCCGACGTTCGCGACACCTCCATGCGCATGCCTCCGGGCACGTTCGGCACGGTCGTCGAAGTCCGCGTCTTCAACCGTCACGGTGTGGAGAAGGACGAACGCGCCATGGCGATCGAGCGTGAGGAAATCGAACGCCTCGCCAAGGACCGCGACGACGAGCAGTCGATTCTTGACCGCAACGTCTATAGCCGTCTGACGGACATGCTGCGCGGCCAGATGTCGGTTGCCGGTCCGAAGGGCTTCAAGAAGGGCATCGAGCTCACCAACGCCATCATCTCCGAATATCCCCGCTCGCAGTGGTGGATGTTCGCAGTCGAGGACGAAAAGGTGCAGGGCGAAGTCGAAGCGCTTCGCGGCCAGTACGACGAATCCAAGTCGCGCCTTGAACAGCGCTTCATGGACAAGGTCGAAAAGGTCCAGCGCGGCGACGAAATGCCTCCGGGCGTCATGAAGATGGTCAAGGTCTTCGTCGCTGTGAAGCGCAAGATCCAGCCAGGCGACAAGATGGCCGGCCGTCACGGCAACAAGGGCGTCGTGTCGCGCATCGTGCCGGTCGAGGACATGCCGTTCCTCGAAGACGGCACGCATGTCGACATCGTTCTGAACCCGCTCGGCGTGCCTTCGCGCATGAACGTCGGTCAGATCCTCGAGACGCACCTGGCCTGGGCTTGCGCCGGCATGGGCAAGCGTATCGGTGCGATGCTTGAAGAGTACCGCAAGTCGAACGATATCACCGACTTGAAGAAAGAGCTGACGGAAGCCTATCAGAGTGAGGCAAACGCTGAAGTTGCCAGCTTCGACGACGACTCGCTCGTTCGTCTTGCCGAGCAGTCCAAGCGTGGTCTGTCGATCGCAACGCCGGTCTTCGACGGTGCGCATGAGCCGGACGTCGCAGCGATGCTGACCAAGGCGGGCCTCGATCCGTCCGGTCAGTCGGTCCTCTATGACGGCCGTACCGGTGAGCAGTTCGACCGCAAGGTGACTGTCGGCTATATGTACATGATCAAGCTGAACCACCTCGTGGACGACAAGATCCACGCGCGTTCGATCGGTCCGTACTCGCTGGTCACCCAGCAGCCGCTCGGTGGCAAGGCGCAGTTCGGCGGCCAGCGCTTCGGCGAAATGGAAGTCTGGGCGCTCGAAGCCTACGGCGCCGCCTACACGCTGCAGGAAATGCTGACCGTGAAGTCGGACGACGTGGCCGGCCGTACCAAGGTCTACGAAGCGATCGTTCGCGGCGACGACACGTTCGAGGCAGGCATTCCGGAGAGCTTCAACGTTCTCGTCAAGGAAATGCGCTCTCTCGGCCTGTCCGTCGAGCTCGAGAACTCGAAGATCGACGAGGCGAACGCCGGTCAGCGTGGACTATATTTCTACCCGGGGCGAAGCCGCTCCGCTCGGATTCCGGGATGCGCTGATGGCGGGCCTTGCCCGCGACGGCGGCCTTTACGTGCCACGTCAATGGCCTTCGCTCTCCAAAAAGGAGATCCGCGCCCTGCGCGGCAAGACCTATCAGGAGGTCGCCTTCGAGATCCTCAAGCACTTCGTCGGCGACGAGATTCCCGCCGACAAGTTGAAGTCGATGATCGACGAAGCCTATGCCACGTTCCGGCATCCGGCCGTCGTGCCGCTGGTGCAGACGGGACCGAACGATTTCGTGCTCGAACTCTTCCACGGCACGACGCTCGCCTTCAAGGACGTTGCGATGCAGCTGCTCGCCCGGCTGATGGACTATGTGCTCGCCGAGCGCGGCGAGCGGGCGACCATCGTCGGCGCGACGTCGGGCGATACCGGCGGGGCAGCGATCGACGCATTCGCGGGCCGCGAGCGCACCGACATCTTCATCCTTTTCCCGCATGGCAAGGTCTCGTCCGTGCAGCAGCGGCAGATGACGACCTCCAGTGCCGCCAACGTGCATGCGCTGGCGCTGAAGGGCAATTTCGACGACTGCCAGAACATCGTCAAGGAGATGTTCAACGACGTCGCCTTCCGCGACCGGGTCAGGCTTTCGGGCGTCAATTCGATCAACTGGGCACGGATCATGGCGCAGGTGGTCTATTATTTCACCGCCGCGGTTTCGCTCGGCGGGCCGGACCGGAAAATCTCCTTCACCGTGCCGACCGGCAATTTCGGCGATATCTTCGCCGGCTATGTGGCCAAGAAGATGGGCTTGCCGATCGACCGGCTGGTGATCGCCACCAATGACAACGACATCCTCGCTCGGACGCTGAAGACCGGCCGCTACGAGATGCGCGATGTCAAGGCGACCACCTCGCCTTCGATGGACATCCAGATCTCGTCCAATTTCGAGCGGCTGCTGTTCGAGGCCTATGGCCGCGACGCCGCCTCGGTGCGCGCCGCCATGGCTGGCCTCAAGCAATCCGGCAGCTTCGAGATCAAGCCGGAGGCGCTGAAGGCGATCCGCCGCGAATTCCGCGCCGGGCGGGCGACGGAGCGGCAGGTTGCCGCGACGATCCGCGAGACGCTTGCCGAGACCGGTTACCTGCTTGACCCGCATACGGCGACCGGCGTTTTCGTCGCAAAAAAGAACGCAAAGCCGGCGAGCCCGATGGTGACGCTTGCGACCGCCCACCCGGCCAAATTCCCGGCCTCGGTAAAATCCGCTTGCGGAATTGATCCGGCGCTTCCATCATGGCTTGCTGATCTTATGCAAAGGGAGGAGCGCTTCGATATCTTGGAGCCTGAGCTTAAGTCCGTCGAAACTTTCATCGGCGAGCATGCCCGCGC
>Agrobacterium tumefaciens
GGCAAGGTTACCCAGGTTATCGGCGCTGTTGTCGACGTGGCGTTCGAAGGCGAACTGCCTCCGATCCTCAACGCGCTCGAAACCGATAACAACGGCAACCGCCTGGTTCTGGAAGTCGCTCAGCATCTCGGCGAAAACGTCGTACGCACGATCGCCATGGACTCGACCGAAGGTCTCGTCCGCGGTCAGGTCGTCGCTGATACGGGCGCCCCGATCGAGGTTCCTGTCGGTCTGGAAACGCTCGGCCGCATCATGAACGTCATCGGTGAGCCGGTTGACGAAGCAGGTCCGATCGTAACGGCCAAGAAGCGCGCCATCCACCAAGACGCACCGTCTTACGTCGAGCAGTCGACTGAAGGCCAGATCCTCGTTACCGGCATCAAGGTCGTTGACCTTCTGGCTCCTTACGCCAAGGGCGGCAAGATCGGCCTGTTCGGCGGCGCTGGCGTTGGCAAGACGGTTCTCATCATGGAACTGATCAACAACGTCGCCAAGGCGCACGGTGGTTACTCGGTATTCGCCGGCGTGGGTGAGCGTACCCGCGAAGGTAACGACCTCTATCACGAAATGATCGAGTCGAACGTCAACAAGCTTGGCGGCGGCGAAGGTTCCAAGGCAGCTCTCGTTTACGGCCAGATGAATGAACCGCCGGGCGCCCGCGCTCGCGTCGCTCTGACCGGTCTGACGATCGCTGAAAACTTCCGCGACGAAGGCCAGGACGTTCTGTTCTTCGTGGACAACATCTTCCGCTTCACGCAGGCTGGTTCGGAAGTGTCGGCTCTTCTCGGCCGTATTCCTTCGGCTGTGGGCTATCAGCCAACGCTCGCAACCGACATGGGCCAGATGCAGGAACGCATCACCACCACGAACAAGGGTTCGATCACCTCTGTTCAGGCGATTTACGTTCCCGCCGACGACTTGACCGACCCTGCGCCGGCCACTTCGTTCGCGCACCTTGACGCAACGACGGTTCTGTCGCGTTCGATCGCAGAAAAGGGTATTTACCCGGCTGTTGACCCGCTGGACTCCACCTCGCGCATGCTCGACCCGATGATCGTCGGTGAAGAACACTACGAGGTTGCCCGTAAGGTTCAGTCGACCCTGCAGCGCTACAAGTCCCTTCAGGACATCATCGCCATCCTCGGCATGGACGAACTGTCGGAAGAAGACAAGCTGACGGTTGCCCGCGCCCGCAAGATCGAGCGCTTCCTGTCGCAGCCGTTCTTCGTTGCCGAAGTCTTCACCGGTTCTCCGGGCAAGCTCGTCGCACTCGAAGACACGATCAAGGGCTTCAAGGGCCTGGTCAACGGCGAATACGACAGCCTGCCGGAAGCAGCTTTCTACATGGTCGGTTCGATGGAAGAAGCCATCGAAAAGGCAAAGAAGCTGACTGCTGAAGCTGCATGACTAAGTTCAAACTCGAGTACATCTGGCTTGACGGTTATAAGCCGGTCCCCAACCTGCGCGGCAAGACACAGGTCAAGGAATTCGATGAATTCCCGACGCTCGAGCAGCTGCCGCTTTGGGGTTTTGATGGCTCGTCCACACAGCAGGCCGAAGGCCACTCTTCGGATTGCGTGCTGAAGCCCGTCGCGATCTATCCCGATCCGGCCCGCACCAACGGCGTACTGGTCATGTGCGAAGTCATGATGCCTGACGGCGTCACCCCGCATGCATCGAACAGCCGCGCGACCATCCTCGACGACGAGGACGCATGGTTCGGCTTCGAACAGGAATATTTCTTCTACCAGGACGGCCGCCCGCTCGGCTTCCCCGAGCAGGGTTATCCGGCTCCGCAGGGTCCGTATTACACCGGCGTCGGCTTCAAGAACGTCGGCTCGGTTGCCCGCGAAATCGTTGAAGAACATCTCGACCTCTGCCTCGAAGCCGGCATCAACCACGAAGGCATCAATGCCGAAGTGGCCAAGGGCCAGTGGGAATTCCAGGTATTCGGCAAGGGCTCCAAGCGCGCCGCCGACCAGATCTGGATCGCCCGTTACCTGCTGCTGCGTCTTTGCGAACAGTACGGCATCGACGTCGAATTCCATTGCAAGCCGCTCGGCGATACCGACTGGAACGGTTCGGGCATGCATTGCAACTTCTCCACCAAGTTCATGCGTGAAGTTGGCGGCAAGGAGTATTTCGAAGCCCTCATGGCAGCTTTCGCCAAGAACTGGCAGGAGCATATCGACGTTTACGGTCCGGACAACCACCTGCGCCTGACCGGCAAGCACGAAACCGCTCCGTGGAACAAGTTCTCCTACGGCGTTGCCGACCGTGGCGCCTCGATCCGCGTTCCGCACTCCTTCGTCAACAACGGTTACCGTGGTTACCTCGAAGACCGTCGTCCGAACTCGCAGGGCTGCCCTTACCAGATCGCTTCCGTCGTTCTGAAGACGATTGCAGAAGTGCCGATGGCACAAAATTCTTTGCGTCTCGTAGAGGATAAATCGGTGGATAAAAGCAAGGCACTGGAAGCGGCGCTCTCCCAGATCGAACGGTCGTTCGGCAAGGGATCGATCATGAAGCTCGGTTCCAATGAAAACGTGGTTGAAGTAGAGACCATTTCGACGGGTTCTCTCAGCCTGGATATAGCGCTCGGTATCGGCGGCCTGCCGAAGGGGCGTATCGTTGAGATTTACGGCCCGGAAAGCTCCGGTAAGACGACGCTTGCGTTGCAGACGATCGCGGAAGCCCAGAAAAAGGGCGGCATCTGCGCCTTCGTGGATGCCGAGCACGCGCTCGATCCGGTCTATGCCCGCAAGCTCGGTGTGGATTTGCAGAACCTTCTGATCTCGCAGCCGGATACGGGCGAGCAGGCGCTTGAAATCACCGATACGCTGGTGCGCTCCGGTGCCGTCGACATTCTGGTCGTGGACTCGGTTGCGGCGCTGACGCCGCGTGCCGAAATCGAAGGCGAGATGGGTGACAGCCTGCCGGGCCTTCAGGCACGTCTGATGAGCCAGGCGCTGCGCAAGCTGACCGCCTCGATCTCCAAGTCGAAGTGCATGGTGATCTTCATCAACCAGATCCGCATGAAGATCGGCGTCATGTTCGGTTCGCCGGAAACGACGACGGGCGGTAATGCGCTTAAATTCTACGCCTCGGTGCGTCTCGACATTCGCCGTATCGGCGCCGTCAAGGAGCGTGAAGAGGTTGTCGGCAACCAGACCCGCGTCAAGGTCGTCAAGAACAAGATGGCACCGCCTTTCAAGCAGGTGGAATTCGACATCATGTATGGTGAAGGCGTTTCCAAGACCGGCGAGCTTGTCGATCTCGGCGTGAAAGCCGGTATCGTCGAGAAATCCGGTGCATGGTTCTCCTATAACAGCCAGCGTTTGGGGCAGGGGCGTGAAAATGCCAAGACTTTCCTGCGCGACAATCCGGAAATGGCAAGCGAGATCGAACTGGCGCTGCGCCAGAACGCCGGTCTGATCGCCGATCATGGCTCAGACCCTTTCGTTTAACGGTCGCAGGCGCGTACGCAAGTTTTTCGGCAAAATTCCAGAAGTAGCGGAAATGCCGAACCTCATCGAGGTTCAGAAGGCTTCGTATGACCAGTTTCTCATGGTTGACGAGCCCAAGGGTGGCCGTCCCGACGAGGGATTGAATGCCGTATTCAAATCCGTATTCCCGATCACCGATTTTTCCGGCGCATCCATGCTCGAATTCGTGTCTTACGAATTCGAAGCGCCGAAGTTTGACGTCGAGGAATGCCGTCAGCGCGATCTGACCTATGCAGCGCCGCTGAAAGTGACGCTGCGCCTCATCGTGTTCGATATCGACGAGGATACAGGCGCGAAGTCCATCAAGGACATCAAGGAACAGTCCGTATACATGGGCGACATGCCGCTCATGACCAATAACGGCACGTTCATCGTCAACGGTACAGAGCGCGTCATCGTTTCGCAGATGCACCGTTCGCCGGGCGTATTCTTCGACCACGACAAGGGCAAGAGCCATTCTTCCGGCAAGCTTTTGTTCGCTGCCCGCGTCATCCCATATCGCGGTTCCTGGCTCGACATCGAGTTCGACGCCAAGGACATCGTCTATGCGCGTATCGACCGTCGCCGCAAGCTGCCCGTGACCTCGCTCCTGATGGCGCTTGGCATGGATGGTGAAGAAATCCTGTCGACCTTCTACAGCAAGGCTTCCTACGAGCGCGCCGGCGATGGCTGGCGCATTCCGTTCCAGCCTGAAACGCTGAAGAATGCCAAGGTCATCACCGACATGATCGACGCCGACACCGGCGAAGTCGTTGTCGAAGGTGGCAAGAAGCTCACTCCGCGTCTTATCCGCCAGCTCGTCGACAAGGGCCTGAAGGCACTTAAGGCGACTGACGAAGACCTCTACGGCAACTTCCTTGCCGAAGACATCGTCAACTACTCGACGGGTGAGATCTATCTCGAAGCCGGCGACGAAATCGACGAAAAGACGCTTGGCCTCATTCTTCAGTCCGGCTTTGACGAGATTCCGGTCCTCAACATCGACCACGTCAATGTTGGCGCCTATATCCGCAACACGCTGCATGCGGACAAGAACCAGAACCGCCAGGAAGCGCTGTTCGATATCTACCGCGTCATGCGTCCGGGTGAGCCGCCGACCATGGATTCGGCAGAAGCGATGTTCAACTCGCTGTTCTTCGATGCAGAACGTTATGATCTCTCGGCTGTTGGCCGCGTGAAGATGAACATGCGTCTCGACCTCGACGCGGAAGACACCGTGCGCACGCTGCGCAAGGAAGACATCCTCGCTGTCGTCAAGATGCTGGTCGAACTGCGCGACGGCAAGGGCGAAATCGACGACATCGACAACCTCGGCAACCGCCGTGTGCGTTCGGTCGGCGAGCTGATGGAAAACCAGTACCGCCTCGGCCTTCTGCGCATGGAACGTGCGATCAAGGAACGTATGTCCTCGATCGAAATCGACACCGTGATGCCGCAGGACCTGATCAATGCGAAGCCGGCAGCTGCCGCCGTTCGCGAATTCTTCGGTTCCTCGCAGCTTTCGCAGTTCATGGACCAGGTGAACCCGCTTTCGGAAATCACCCACAAGCGCCGTCTTTCGGCTCTTGGACCGGGTGGTCTGACCCGTGAGCGCGCCGGCTTCGAAGTCCGCGACGTTCATCCGACCCACTACGGCCGTATTTGCCCGATCGAAACGCCGGAAGGCCCGAACATCGGTCTGATCAACTCGCTTGCCACCTTTGCCCGCGTCAACAAGTACGGCTTCATCGAAAGCCCGTACCGCAAGATCATCGACGGCAAGGTGACGACCGACGTTATCTACCTCTCCGCTATGGAAGAGGCCAAGTACTACGTCGCACAGGCCAATGCCGAGCTCGATGGCGAAGGCGCCTTCACTGAAGAGTTCGTTGTTTGCCGTCACTCGGGCGAAGTTATGCTCGCACCGCGCGACAACATTAACCTGATGGACGTTTCGCCGAAGCAGCTCGTTTCGGTCGCAGCGGCTCTCATTCCGTTCCTGGAAAACGACGACGCCAACCGCGCTCTCATGGGCTCGAACATGCAGCGTCAGGCCGTTCCGCTTCTGCGGGCGGAAGCGCCGTTCGTCGGCACAGGCATGGAACCGATCGTCGCCCGTGACTCCGGCGCTGCCATCGCGGCTCGCCGCGGCGGTGTCGTCGACCAGGTGGATGCGACCCGTATCGTTATCCGCGCTACGGAAGAACTCGATGCCGGCAAGTCGGGCGTCGATATCTACCGTCTGCAGAAGTTCCAGCGTTCGAACCAGAACACCTGCGTCAACCAGCGTCCGCTGGTCGCTGTCGGTGACATCATCTCCAAGGGTGACATCATCGCTGATGGTCCGTCGACCGACCTCGGCGATCTGGCGCTCGGCCGTAACGCGCTCGTCGCGTTCATGCCCTGGAACGGCTACAACTACGAAGACTCGATCCTGATGTCGGAACGTATCGTTTCCGACGACGTGTTCACCTCCATCCACATCGAAGAATTCGAAGTGATGGCGCGTGACACGAAGCTTGGTCCGGAAGAAATCACGCGTGACATTCCGAACGTTTCGGAAGAAGCGCTGAAGAACCTCGACGAAGCCGGTATCGTTTACATCGGTGCGGAAGTTCAGCCGGGCGATATCCTCGTCGGCAAGATCACGCCGAAGGGCGAAAGCCCGATGACGCCGGAAGAAAAGCTTCTGCGCGCCATCTTCGGTGAAAAGGCTTCCGACGTTCGCGACACCTCCATGCGCATGCCTCCGGGCACGTTTGGTACCGTTGTGGAAGTCCGCGTCTTCAACCGTCACGGTGTGGAGAAGGATGAGCGCGCGATGGCAATCGAGCGCGAAGAGATCGAACGTCTGGCAAAGGACCGCGACGACGAACAGGCAATTCTCGACCGTAACGTCTACGGCCGCCTGATCGACATGCTGCGTGGTCACGTTTCCATCGCCGGTCCGAAGGGCTTCAAGAAGGGCGTCGAGCTTTCCAACGCCGTCGTCTCCGAATATCCCCGCTCGCAGTGGTGGATGTTTGCAGTCGAAGACGAGAAGGCCCAGTCCGAACTGGAAGCACTTCGCGGCCAGTACGACGAATCCAAGTCGCGCCTTGAACAGCGCTTCATGGACAAGGTCGAGAAGGTCCAGCGCGGCGATGAAATGCCTCCTGGCGTCATGAAGATGGTCAAGGTCTTCGTCGCTGTGAAGCGCAAGATCCAGCCGGGCGACAAGATGGCCGGCCGTCACGGTAACAAGGGCGTCGTCTCGCGTATCGTTCCTGTCGAGGACATGCCGTTCCTCGAAGACGGCACGCATGTCGACATCTGCTTGAACCCGCTCGGCGTGCCTTCGCGCATGAACGTCGGCCAGATCCTCGAAACCCACCTCGCATGGGCATGCGCCGGTATGGGCAAGAAGATCGGCGAGATGCTCGAAGAGTATCGCAAGACGATGGACATCAGCGAGCTTCGCACGGAGCTTACCGAAATCTATGCGAGTGAATCGCATGACGAGGTGAAGCGCTTCGACGACGAATCGCTGGTCAAGCTTGCCGAAGAAGCCAAGCGCGGTGTTTCCATCGCGACCCCGGTCTTCGACGGTGCGCATGAACCCGACGTTGCCGCGATGCTGAAGAAGGCAGGTCTGCATGAATCCGGTCAGTCCGTTCTTTATGACGGTCGTACCGGCGAGCCGTTCGACCGCAAGGTCACCGTCGGCTACATGTACATGATCAAGCTGAACCACCTTGTTGACGACAAGATCCACGCTCGCTCGATCGGTCCTTACTCGCTCGTTACCCAGCAGCCGCTGGGCGGCAAGGCGCAGTTCGGCGGACAGCGCTTCGGGGAAATGGAAGTCTGGGCTCTGGAAGCATACGGCGCGGCTTACACGCTGCAGGAAATGCTCACCGTCAAGTCGGACGACGTGGCGGGCCGCACCAAGGTCTACGAGGCGATCGTCCGTGGCGACGATACCTTCGAGGCCGGTATCCCCGAGAGCTTCAACGTTCTCGTCAAGGAAATGCGGTCGCTCGGTCTTTCGGTCGAACTGGAGAACTCGAAGGTCGAGACCCAGCCCGAGGATCAGCGTGAAATATGTATCGACCAGGGGTGCGGCCCCTTCGCTTGGTTTCTGCGACGCGCTTCTGGCGGGCCTTGGCCGTGATGGCGGGCTTTACGTGCCGCGCGAATGGCCCTCCATGTCGAAAAAGGAAATCCGCAACCTGCGCGGCAAGTCCTATCAGGACATCGCGTTTGAGGTTCTCTACCGTTTCACCGGCGGTGAAATTCCGGCCGACAAGTTCAGGGCGATGATCGACGACGCCTATGCGACGTTCCGCCATCCGGCCGTAGCACCCCTGACGCAGACCGGGCCAAACACCTTCGTGCTGGAGCTTTTCCACGGCACCACGCTTGCCTTCAAGGACGTGGCGATGCAGCTTCTCGCCCGCCTGATGGATTATACGCTGGCTGAGCGCGGCGAGCGCGCTACCATCGTCGGCGCCACCTCCGGCGACACCGGCGGCGCAGCCATCGACGCCTTTGCCGGGCGCGAGCGCACCGACATCTTCATCCTTTTCCCCAACGGCAAGGTCTCTCCGGTGCAGCAGCGCCAGATGACGACCTCCACCGCCTCCAACGTGCATGCGCTGGCGATCAACGGCAATTTCGACGATTGCCAGAACCTCGTCAAAGAAATGTTCAACGACGCGAAATTCCGCGACGGCGTCAAGCTTTCGGGCGTCAACTCCATCAACTGGGCGCGCATCATGGCGCAGGTGGTCTATTATTTCACGGCGTCCCTGTCGCTCGGCGGTCCCGACCGGAAGATTTCCTTCACCGTTCCAACGGGCAATTTCGGTGATATCTTCGCCGGTTACGTCGCCAAGAAGATGGGCCTGCCGATCGACAAGCTTGTCATCGCCACCAACGACAACGACATTCTGGCGCGTACGCTGAAGACCGGCCGTTACGAGATGCGCGGCGTCACGCCCACCACCTCGCCCTCGATGGACATCCAGATATCCTCGAATTTCGAGCGGCTGCTGTTTGAGGCCTATGGCCGCGATTCCGCTGCGGTAAAGGCGTCGATGGATGGCCTCAAGCAATCCGGCGCGTTTGAAATCCCGCCGCATGCGCTGAAATTCATCAAGAAGGATTTCCGCGCCGGCCGCGCCACCGAAAAGCAGGTGGCGGCGACGATCCGCGATACGCTTGAGAAAACCGGTTACCTGATCGACCCGCATACGGCGACCGGCGTTTTTGTGGCGGAAAAACACGAAAAGGCATCAAGCCCGATGGTGGTCCTGTCCACTGCCCATCCGGCTAAATTCCCGGCCGCCGTAAAATCCGCTTGCGCAATCGACCCGGCGCTTCCAGTATGGCTAGCCGACATTATGAACCGGGAGGAGCGTTTCGACATTCTGGACGCAGAGCTGAAGACGGTGGAAACCTTCATCGGCAGCCACGCACGCGC
